# Supplementary material for: Supervised diagnostic classification of cognitive attributes using data augmentation
Source: PLoS One. 2024 Jan 5;19(1):e0296464. doi: 10.1371/journal.pone.0296464 (PMC10769086; doi:10.1371/journal.pone.0296464)
Supplement: S2 Appendix — (XLSX) [file pone.0296464.s002.xlsx]

## Sheet: likelihood_PAR
True model	Assumed model	Item quality	Labeled size	eap	map	mle
DINA	DINA	sg1	10	0.894976	0.895056	0.920604
DINA	DINA	sg1	20	0.875924	0.875876	0.887
DINA	DINA	sg1	30	0.8954	0.895416	0.896304
DINA	DINA	sg1	50	0.86108	0.861064	0.861392
DINA	DINA	sg1	100	0.845044	0.84516	0.845504
DINA	DINA	sg1	150	0.865856	0.865788	0.866196
DINA	DINA	sg2	10	0.246572	0.246568	0.316224
DINA	DINA	sg2	20	0.415932	0.415952	0.457968
DINA	DINA	sg2	30	0.484564	0.484496	0.49734
DINA	DINA	sg2	50	0.576188	0.576988	0.586368
DINA	DINA	sg2	100	0.71616	0.718676	0.725316
DINA	DINA	sg2	150	0.754572	0.755988	0.761708
DINA	DINA	sg3	10	0.058588	0.058548	0.08876
DINA	DINA	sg3	20	0.129092	0.129304	0.190896
DINA	DINA	sg3	30	0.167644	0.166624	0.235608
DINA	DINA	sg3	50	0.225364	0.225344	0.2796
DINA	DINA	sg3	100	0.327312	0.33066	0.375396
DINA	DINA	sg3	150	0.369788	0.37384	0.412844
DINA	DINO	sg1	10	0.135544	0.135228	0.164588
DINA	DINO	sg1	20	0.22298	0.221772	0.27944
DINA	DINO	sg1	30	0.247028	0.242556	0.287128
DINA	DINO	sg1	50	0.2928	0.289588	0.315956
DINA	DINO	sg1	100	0.31788	0.312252	0.35062
DINA	DINO	sg1	150	0.323748	0.320864	0.345276
DINA	DINO	sg2	10	0.056848	0.056664	0.070484
DINA	DINO	sg2	20	0.09086	0.089332	0.139452
DINA	DINO	sg2	30	0.107436	0.104824	0.158808
DINA	DINO	sg2	50	0.134624	0.127752	0.19034
DINA	DINO	sg2	100	0.151556	0.136268	0.210184
DINA	DINO	sg2	150	0.163884	0.143024	0.213732
DINA	DINO	sg3	10	0.031488	0.031444	0.03804
DINA	DINO	sg3	20	0.042896	0.042272	0.057832
DINA	DINO	sg3	30	0.047152	0.04598	0.068284
DINA	DINO	sg3	50	0.055572	0.053592	0.08376
DINA	DINO	sg3	100	0.060584	0.057424	0.09316
DINA	DINO	sg3	150	0.059408	0.055464	0.09744
DINA	ACDM	sg1	10	0.30224	0.30214	0.382436
DINA	ACDM	sg1	20	0.618128	0.617216	0.704524
DINA	ACDM	sg1	30	0.693252	0.693176	0.711164
DINA	ACDM	sg1	50	0.705188	0.70514	0.706568
DINA	ACDM	sg1	100	0.718788	0.718864	0.719752
DINA	ACDM	sg1	150	0.731536	0.731652	0.731788
DINA	ACDM	sg2	10	0.103616	0.103504	0.145672
DINA	ACDM	sg2	20	0.244332	0.243492	0.302804
DINA	ACDM	sg2	30	0.321824	0.319932	0.354052
DINA	ACDM	sg2	50	0.373224	0.371004	0.393404
DINA	ACDM	sg2	100	0.42338	0.42294	0.434004
DINA	ACDM	sg2	150	0.44112	0.4409	0.450908
DINA	ACDM	sg3	10	0.04734	0.047292	0.064296
DINA	ACDM	sg3	20	0.078424	0.078044	0.10822
DINA	ACDM	sg3	30	0.095892	0.095104	0.132604
DINA	ACDM	sg3	50	0.115776	0.1138	0.164328
DINA	ACDM	sg3	100	0.161364	0.155748	0.207504
DINA	ACDM	sg3	150	0.194532	0.188624	0.23974
DINO	DINA	sg1	10	0.104088	0.103836	0.141004
DINO	DINA	sg1	20	0.205328	0.204416	0.254304
DINO	DINA	sg1	30	0.242788	0.238692	0.262512
DINO	DINA	sg1	50	0.290064	0.2873	0.329632
DINO	DINA	sg1	100	0.305276	0.299364	0.333352
DINO	DINA	sg1	150	0.332836	0.328208	0.351164
DINO	DINA	sg2	10	0.055648	0.055544	0.071324
DINO	DINA	sg2	20	0.095384	0.094144	0.131252
DINO	DINA	sg2	30	0.120424	0.115776	0.166812
DINO	DINA	sg2	50	0.126288	0.11992	0.17846
DINO	DINA	sg2	100	0.152648	0.136136	0.202828
DINO	DINA	sg2	150	0.170032	0.148188	0.22878
DINO	DINA	sg3	10	0.029428	0.029464	0.036964
DINO	DINA	sg3	20	0.038492	0.03816	0.055772
DINO	DINA	sg3	30	0.050676	0.050032	0.073208
DINO	DINA	sg3	50	0.057468	0.056148	0.084568
DINO	DINA	sg3	100	0.058404	0.055484	0.092352
DINO	DINA	sg3	150	0.07068	0.064776	0.106412
DINO	DINO	sg1	10	0.912468	0.912528	0.940508
DINO	DINO	sg1	20	0.874744	0.874736	0.887752
DINO	DINO	sg1	30	0.896268	0.896308	0.896744
DINO	DINO	sg1	50	0.869892	0.86986	0.86998
DINO	DINO	sg1	100	0.858668	0.858792	0.859304
DINO	DINO	sg1	150	0.86782	0.867816	0.86794
DINO	DINO	sg2	10	0.269452	0.269636	0.370712
DINO	DINO	sg2	20	0.418868	0.418872	0.468492
DINO	DINO	sg2	30	0.470052	0.470292	0.48604
DINO	DINO	sg2	50	0.583576	0.584884	0.595544
DINO	DINO	sg2	100	0.716456	0.719012	0.726136
DINO	DINO	sg2	150	0.753036	0.755604	0.761084
DINO	DINO	sg3	10	0.066064	0.066056	0.09778
DINO	DINO	sg3	20	0.12952	0.129668	0.18876
DINO	DINO	sg3	30	0.170748	0.170228	0.229084
DINO	DINO	sg3	50	0.225456	0.225212	0.281676
DINO	DINO	sg3	100	0.316696	0.31724	0.366472
DINO	DINO	sg3	150	0.364728	0.368096	0.404884
DINO	ACDM	sg1	10	0.230232	0.230012	0.288796
DINO	ACDM	sg1	20	0.560616	0.560052	0.62906
DINO	ACDM	sg1	30	0.651488	0.650468	0.658152
DINO	ACDM	sg1	50	0.66406	0.663572	0.664256
DINO	ACDM	sg1	100	0.690324	0.689472	0.691816
DINO	ACDM	sg1	150	0.704812	0.703984	0.70384
DINO	ACDM	sg2	10	0.084108	0.084088	0.111148
DINO	ACDM	sg2	20	0.221276	0.219324	0.278172
DINO	ACDM	sg2	30	0.285652	0.282752	0.31906
DINO	ACDM	sg2	50	0.365692	0.36	0.382896
DINO	ACDM	sg2	100	0.42072	0.414432	0.428024
DINO	ACDM	sg2	150	0.429416	0.422696	0.435788
DINO	ACDM	sg3	10	0.040252	0.040296	0.052212
DINO	ACDM	sg3	20	0.07568	0.075324	0.104808
DINO	ACDM	sg3	30	0.098936	0.097992	0.132792
DINO	ACDM	sg3	50	0.117992	0.11524	0.158972
DINO	ACDM	sg3	100	0.160876	0.15438	0.203436
DINO	ACDM	sg3	150	0.203208	0.196272	0.231292
ACDM	DINA	sg1	10	0.307692	0.307472	0.408972
ACDM	DINA	sg1	20	0.569348	0.568536	0.648852
ACDM	DINA	sg1	30	0.673508	0.67146	0.701344
ACDM	DINA	sg1	50	0.696576	0.69508	0.718852
ACDM	DINA	sg1	100	0.712	0.710016	0.737644
ACDM	DINA	sg1	150	0.724648	0.722284	0.754916
ACDM	DINA	sg2	10	0.101592	0.101372	0.150664
ACDM	DINA	sg2	20	0.244536	0.242016	0.309104
ACDM	DINA	sg2	30	0.290848	0.286512	0.349664
ACDM	DINA	sg2	50	0.314716	0.307576	0.37342
ACDM	DINA	sg2	100	0.362428	0.348628	0.414852
ACDM	DINA	sg2	150	0.376704	0.361588	0.43516
ACDM	DINA	sg3	10	0.04056	0.040628	0.055364
ACDM	DINA	sg3	20	0.077544	0.076924	0.116704
ACDM	DINA	sg3	30	0.090416	0.089284	0.1345
ACDM	DINA	sg3	50	0.1084	0.105704	0.157528
ACDM	DINA	sg3	100	0.132484	0.125948	0.190128
ACDM	DINA	sg3	150	0.147984	0.139396	0.206336
ACDM	DINO	sg1	10	0.327296	0.326936	0.41874
ACDM	DINO	sg1	20	0.543112	0.541244	0.616824
ACDM	DINO	sg1	30	0.67652	0.674724	0.704156
ACDM	DINO	sg1	50	0.699484	0.697224	0.720864
ACDM	DINO	sg1	100	0.736272	0.734232	0.760748
ACDM	DINO	sg1	150	0.73178	0.729308	0.763508
ACDM	DINO	sg2	10	0.092032	0.091972	0.142716
ACDM	DINO	sg2	20	0.239556	0.237476	0.332352
ACDM	DINO	sg2	30	0.294704	0.289348	0.36026
ACDM	DINO	sg2	50	0.315192	0.307568	0.37458
ACDM	DINO	sg2	100	0.379604	0.366264	0.428624
ACDM	DINO	sg2	150	0.388636	0.373376	0.44304
ACDM	DINO	sg3	10	0.051124	0.051112	0.067704
ACDM	DINO	sg3	20	0.08128	0.080768	0.120984
ACDM	DINO	sg3	30	0.093112	0.091896	0.137456
ACDM	DINO	sg3	50	0.104456	0.10262	0.157012
ACDM	DINO	sg3	100	0.13192	0.125452	0.183756
ACDM	DINO	sg3	150	0.144008	0.135968	0.201144
ACDM	ACDM	sg1	10	0.427436	0.42748	0.465236
ACDM	ACDM	sg1	20	0.729924	0.729796	0.764192
ACDM	ACDM	sg1	30	0.805436	0.805428	0.806052
ACDM	ACDM	sg1	50	0.828432	0.828444	0.82924
ACDM	ACDM	sg1	100	0.880372	0.880392	0.881164
ACDM	ACDM	sg1	150	0.905432	0.905516	0.905992
ACDM	ACDM	sg2	10	0.10178	0.101792	0.13596
ACDM	ACDM	sg2	20	0.313152	0.312724	0.367272
ACDM	ACDM	sg2	30	0.390936	0.390164	0.417904
ACDM	ACDM	sg2	50	0.474444	0.474012	0.489748
ACDM	ACDM	sg2	100	0.592872	0.591552	0.606388
ACDM	ACDM	sg2	150	0.63802	0.637556	0.648604
ACDM	ACDM	sg3	10	0.039236	0.039212	0.048504
ACDM	ACDM	sg3	20	0.096428	0.09626	0.13508
ACDM	ACDM	sg3	30	0.120176	0.1193	0.157224
ACDM	ACDM	sg3	50	0.152284	0.15038	0.193036
ACDM	ACDM	sg3	100	0.197872	0.193076	0.247708
ACDM	ACDM	sg3	150	0.23904	0.233208	0.284936

## Sheet: likelihood_AAR
True model	Assumed model	Item quality	Labeled size	eap	map	mle
DINA	DINA	sg1	10	0.980453	0.980437	0.985229
DINA	DINA	sg1	20	0.975301	0.975271	0.977669
DINA	DINA	sg1	30	0.979079	0.979056	0.979228
DINA	DINA	sg1	50	0.971438	0.971405	0.971487
DINA	DINA	sg1	100	0.967519	0.967508	0.967594
DINA	DINA	sg1	150	0.972531	0.972482	0.972581
DINA	DINA	sg2	10	0.773831	0.773895	0.808339
DINA	DINA	sg2	20	0.841628	0.841393	0.85733
DINA	DINA	sg2	30	0.866987	0.866419	0.870693
DINA	DINA	sg2	50	0.899207	0.898488	0.901223
DINA	DINA	sg2	100	0.940539	0.939671	0.941367
DINA	DINA	sg2	150	0.949157	0.947824	0.949312
DINA	DINA	sg3	10	0.61061	0.610427	0.649356
DINA	DINA	sg3	20	0.681662	0.681647	0.725058
DINA	DINA	sg3	30	0.716694	0.715388	0.757187
DINA	DINA	sg3	50	0.756993	0.754365	0.783007
DINA	DINA	sg3	100	0.811886	0.807843	0.827221
DINA	DINA	sg3	150	0.829594	0.824919	0.840449
DINA	DINO	sg1	10	0.775761	0.775667	0.800044
DINA	DINO	sg1	20	0.825765	0.825519	0.851961
DINA	DINO	sg1	30	0.839031	0.83824	0.857315
DINA	DINO	sg1	50	0.850054	0.849473	0.862726
DINA	DINO	sg1	100	0.857827	0.856744	0.870427
DINA	DINO	sg1	150	0.860846	0.860297	0.870773
DINA	DINO	sg2	10	0.676755	0.676643	0.705241
DINA	DINO	sg2	20	0.718528	0.718111	0.768416
DINA	DINO	sg2	30	0.736972	0.736089	0.784939
DINA	DINO	sg2	50	0.755943	0.753926	0.800917
DINA	DINO	sg2	100	0.779987	0.775664	0.814114
DINA	DINO	sg2	150	0.788893	0.782999	0.817381
DINA	DINO	sg3	10	0.593391	0.593345	0.614717
DINA	DINO	sg3	20	0.633149	0.632721	0.666423
DINA	DINO	sg3	30	0.643792	0.64317	0.691183
DINA	DINO	sg3	50	0.658385	0.657495	0.707857
DINA	DINO	sg3	100	0.674063	0.672397	0.721855
DINA	DINO	sg3	150	0.678209	0.676091	0.729579
DINA	ACDM	sg1	10	0.813869	0.813835	0.846829
DINA	ACDM	sg1	20	0.922528	0.922345	0.942863
DINA	ACDM	sg1	30	0.940517	0.940525	0.944483
DINA	ACDM	sg1	50	0.943087	0.943091	0.943405
DINA	ACDM	sg1	100	0.94604	0.946073	0.946267
DINA	ACDM	sg1	150	0.948815	0.948846	0.94893
DINA	ACDM	sg2	10	0.690695	0.690653	0.722354
DINA	ACDM	sg2	20	0.788887	0.788597	0.816363
DINA	ACDM	sg2	30	0.823009	0.822441	0.83619
DINA	ACDM	sg2	50	0.842758	0.842387	0.850798
DINA	ACDM	sg2	100	0.861111	0.861951	0.866211
DINA	ACDM	sg2	150	0.86744	0.868831	0.872199
DINA	ACDM	sg3	10	0.602724	0.602632	0.628837
DINA	ACDM	sg3	20	0.65453	0.654411	0.687657
DINA	ACDM	sg3	30	0.677549	0.677389	0.711789
DINA	ACDM	sg3	50	0.698092	0.697089	0.736809
DINA	ACDM	sg3	100	0.731094	0.729013	0.762797
DINA	ACDM	sg3	150	0.750772	0.74985	0.780207
DINO	DINA	sg1	10	0.743928	0.74386	0.771925
DINO	DINA	sg1	20	0.816051	0.815918	0.842172
DINO	DINA	sg1	30	0.833037	0.832293	0.848391
DINO	DINA	sg1	50	0.852909	0.852439	0.868383
DINO	DINA	sg1	100	0.856231	0.855115	0.868285
DINO	DINA	sg1	150	0.863801	0.862957	0.871963
DINO	DINA	sg2	10	0.664742	0.664687	0.692439
DINO	DINA	sg2	20	0.718785	0.718402	0.758576
DINO	DINA	sg2	30	0.74647	0.74506	0.785905
DINO	DINA	sg2	50	0.757713	0.755777	0.797204
DINO	DINA	sg2	100	0.779757	0.775163	0.811592
DINO	DINA	sg2	150	0.793671	0.787912	0.823465
DINO	DINA	sg3	10	0.589024	0.589038	0.616627
DINO	DINA	sg3	20	0.615173	0.615132	0.653965
DINO	DINA	sg3	30	0.642468	0.64216	0.686971
DINO	DINA	sg3	50	0.657835	0.657173	0.70467
DINO	DINA	sg3	100	0.668544	0.666889	0.719903
DINO	DINA	sg3	150	0.688829	0.685309	0.734233
DINO	DINO	sg1	10	0.983159	0.983145	0.988902
DINO	DINO	sg1	20	0.974007	0.973955	0.976719
DINO	DINO	sg1	30	0.979475	0.979468	0.979546
DINO	DINO	sg1	50	0.97324	0.973215	0.973248
DINO	DINO	sg1	100	0.970559	0.970538	0.970661
DINO	DINO	sg1	150	0.972929	0.97287	0.972945
DINO	DINO	sg2	10	0.778893	0.778999	0.828647
DINO	DINO	sg2	20	0.842621	0.8423	0.859597
DINO	DINO	sg2	30	0.860685	0.860319	0.865709
DINO	DINO	sg2	50	0.902785	0.90214	0.905601
DINO	DINO	sg2	100	0.940312	0.939381	0.94129
DINO	DINO	sg2	150	0.948663	0.94762	0.948979
DINO	DINO	sg3	10	0.612567	0.612617	0.651089
DINO	DINO	sg3	20	0.685664	0.68502	0.728629
DINO	DINO	sg3	30	0.719395	0.718405	0.752917
DINO	DINO	sg3	50	0.756717	0.754185	0.782483
DINO	DINO	sg3	100	0.806038	0.801509	0.822767
DINO	DINO	sg3	150	0.827517	0.822805	0.837214
DINO	ACDM	sg1	10	0.785126	0.785054	0.811905
DINO	ACDM	sg1	20	0.909559	0.909445	0.926288
DINO	ACDM	sg1	30	0.930999	0.930733	0.932422
DINO	ACDM	sg1	50	0.933437	0.933294	0.933559
DINO	ACDM	sg1	100	0.939717	0.939525	0.940132
DINO	ACDM	sg1	150	0.94301	0.942824	0.942912
DINO	ACDM	sg2	10	0.669931	0.669925	0.701713
DINO	ACDM	sg2	20	0.782037	0.781451	0.808826
DINO	ACDM	sg2	30	0.812458	0.811631	0.826257
DINO	ACDM	sg2	50	0.842453	0.840805	0.848307
DINO	ACDM	sg2	100	0.860877	0.859268	0.863933
DINO	ACDM	sg2	150	0.863974	0.862421	0.866528
DINO	ACDM	sg3	10	0.595133	0.595121	0.617943
DINO	ACDM	sg3	20	0.654789	0.654716	0.686466
DINO	ACDM	sg3	30	0.685309	0.684761	0.715848
DINO	ACDM	sg3	50	0.705247	0.703848	0.736607
DINO	ACDM	sg3	100	0.735043	0.73217	0.764321
DINO	ACDM	sg3	150	0.760313	0.757878	0.779715
ACDM	DINA	sg1	10	0.827873	0.827747	0.864872
ACDM	DINA	sg1	20	0.913014	0.912791	0.931832
ACDM	DINA	sg1	30	0.938943	0.938549	0.944731
ACDM	DINA	sg1	50	0.942771	0.942511	0.94734
ACDM	DINA	sg1	100	0.946057	0.945665	0.951271
ACDM	DINA	sg1	150	0.950079	0.949617	0.955834
ACDM	DINA	sg2	10	0.684363	0.684193	0.725695
ACDM	DINA	sg2	20	0.791803	0.790925	0.823595
ACDM	DINA	sg2	30	0.817311	0.81596	0.841263
ACDM	DINA	sg2	50	0.829506	0.827336	0.85195
ACDM	DINA	sg2	100	0.854707	0.850907	0.87107
ACDM	DINA	sg2	150	0.861664	0.857753	0.878835
ACDM	DINA	sg3	10	0.585625	0.585665	0.612713
ACDM	DINA	sg3	20	0.654518	0.653991	0.698625
ACDM	DINA	sg3	30	0.672489	0.671474	0.714426
ACDM	DINA	sg3	50	0.6944	0.692637	0.735894
ACDM	DINA	sg3	100	0.723868	0.719952	0.763624
ACDM	DINA	sg3	150	0.738604	0.733574	0.775399
ACDM	DINO	sg1	10	0.832849	0.832762	0.864959
ACDM	DINO	sg1	20	0.904073	0.903585	0.921275
ACDM	DINO	sg1	30	0.938173	0.937795	0.944129
ACDM	DINO	sg1	50	0.942821	0.942398	0.947167
ACDM	DINO	sg1	100	0.950582	0.95021	0.955415
ACDM	DINO	sg1	150	0.951308	0.950863	0.957253
ACDM	DINO	sg2	10	0.672889	0.672905	0.716156
ACDM	DINO	sg2	20	0.788408	0.787777	0.831188
ACDM	DINO	sg2	30	0.819377	0.81764	0.844457
ACDM	DINO	sg2	50	0.829505	0.82709	0.851412
ACDM	DINO	sg2	100	0.859502	0.855577	0.874035
ACDM	DINO	sg2	150	0.864875	0.860733	0.880753
ACDM	DINO	sg3	10	0.607694	0.607639	0.632811
ACDM	DINO	sg3	20	0.658493	0.658165	0.702745
ACDM	DINO	sg3	30	0.676705	0.675792	0.719955
ACDM	DINO	sg3	50	0.693647	0.692055	0.737353
ACDM	DINO	sg3	100	0.721748	0.717897	0.758912
ACDM	DINO	sg3	150	0.736096	0.731363	0.772549
ACDM	ACDM	sg1	10	0.858579	0.858541	0.873817
ACDM	ACDM	sg1	20	0.946172	0.946144	0.953115
ACDM	ACDM	sg1	30	0.96267	0.962662	0.962789
ACDM	ACDM	sg1	50	0.966875	0.966878	0.967031
ACDM	ACDM	sg1	100	0.977629	0.977617	0.977761
ACDM	ACDM	sg1	150	0.982767	0.982773	0.982859
ACDM	ACDM	sg2	10	0.680353	0.680337	0.710196
ACDM	ACDM	sg2	20	0.819192	0.819123	0.839483
ACDM	ACDM	sg2	30	0.851117	0.850938	0.860117
ACDM	ACDM	sg2	50	0.880568	0.880341	0.885155
ACDM	ACDM	sg2	100	0.916151	0.915741	0.919399
ACDM	ACDM	sg2	150	0.927717	0.927345	0.929962
ACDM	ACDM	sg3	10	0.584325	0.584325	0.601565
ACDM	ACDM	sg3	20	0.675543	0.675575	0.712123
ACDM	ACDM	sg3	30	0.698322	0.698017	0.727869
ACDM	ACDM	sg3	50	0.730667	0.729776	0.758366
ACDM	ACDM	sg3	100	0.764298	0.761739	0.791775
ACDM	ACDM	sg3	150	0.789267	0.786328	0.810765
