# Supplementary material for: Supervised diagnostic classification of cognitive attributes using data augmentation
Source: PLoS One. 2024 Jan 5;19(1):e0296464. doi: 10.1371/journal.pone.0296464 (PMC10769086; doi:10.1371/journal.pone.0296464)
Supplement: S3 Appendix — (XLSX) [file pone.0296464.s003.xlsx]

## Sheet: aug_PAR
ML	True model	Item quality	Error rate	Labeled size	Expert-labeled dataset	Augmented dataset
						N300	N500	N1000	N3000	N5000	N10000
NN	DINA	sg1	er0	10	0.421384	0.834968	0.836204	0.827724	0.820088	0.8149	0.802876
				20	0.789644	0.833404	0.827332	0.818412	0.808648	0.796352	0.775508
				30	0.85978	0.84614	0.836252	0.82998	0.806184	0.795424	0.769896
				50	0.88036	0.865672	0.860124	0.86116	0.842796	0.826756	0.805596
				100	0.88854	0.883812	0.885028	0.881772	0.873572	0.862268	0.859656
				150	0.8907	0.889508	0.893712	0.893996	0.886536	0.880752	0.880188
			er0.1	10	0.31876	0.76252	0.748692	0.714236	0.662984	0.646	0.602592
				20	0.57506	0.816528	0.80878	0.774848	0.736856	0.711772	0.679668
				30	0.624028	0.848688	0.83994	0.816464	0.787716	0.777004	0.745068
				50	0.636828	0.863224	0.857852	0.849856	0.848264	0.84108	0.821112
				100	0.604832	0.880548	0.882608	0.882852	0.89998	0.903012	0.90342
				150	0.574796	0.88738	0.88354	0.888216	0.914764	0.922712	0.927588
			er0.2	10	0.260956	0.695532	0.67034	0.642856	0.590896	0.567152	0.5492
				20	0.428584	0.76954	0.753368	0.74366	0.716804	0.694672	0.677116
				30	0.432204	0.793148	0.776768	0.794648	0.809812	0.8038	0.783652
				50	0.437708	0.814584	0.808404	0.842812	0.87908	0.876252	0.873316
				100	0.397044	0.838804	0.829284	0.875276	0.920228	0.928184	0.935052
				150	0.391536	0.83578	0.835996	0.88672	0.924368	0.935788	0.942248
			er0.3	10	0.198728	0.584928	0.578396	0.558544	0.516184	0.497632	0.480284
				20	0.319972	0.66338	0.674092	0.708048	0.721288	0.708876	0.696724
				30	0.333116	0.695216	0.724572	0.777056	0.798568	0.798868	0.78352
				50	0.320884	0.708212	0.750216	0.831084	0.867704	0.870028	0.870044
				100	0.292852	0.724804	0.768936	0.86014	0.914508	0.923968	0.927672
				150	0.29172	0.717732	0.765128	0.863808	0.925096	0.933744	0.939276
			er0.4	10	0.146044	0.444616	0.43684	0.443192	0.431756	0.422752	0.417452
				20	0.210688	0.521448	0.587496	0.643772	0.676076	0.676132	0.66854
				30	0.220336	0.566312	0.622792	0.74372	0.806836	0.805148	0.80944
				50	0.22592	0.586164	0.667684	0.794112	0.869284	0.876704	0.879312
				100	0.221596	0.609808	0.687348	0.81818	0.914672	0.924052	0.929756
				150	0.223896	0.612732	0.681936	0.83422	0.922532	0.931656	0.937
			er0.5	10	0.110576	0.339724	0.340476	0.352608	0.353572	0.3496	0.330784
				20	0.156072	0.3801	0.443224	0.52526	0.57596	0.586672	0.585664
				30	0.158776	0.42808	0.509036	0.630956	0.744536	0.769392	0.77566
				50	0.160536	0.46752	0.541644	0.715772	0.85568	0.87522	0.880984
				100	0.154016	0.488584	0.567396	0.752216	0.89874	0.913424	0.92184
				150	0.16958	0.485196	0.5666	0.765436	0.906896	0.92258	0.931108
		sg2	er0	10	0.179524	0.377976	0.368844	0.339892	0.299088	0.294208	0.269016
				20	0.332096	0.432972	0.424664	0.416908	0.401288	0.385392	0.368128
				30	0.396616	0.459828	0.448996	0.47064	0.486324	0.477816	0.458764
				50	0.444116	0.45844	0.471376	0.520216	0.567452	0.580164	0.58038
				100	0.48318	0.474172	0.488728	0.556468	0.62788	0.651612	0.668208
				150	0.483792	0.471492	0.506468	0.568752	0.6403	0.665712	0.685152
			er0.1	10	0.145252	0.322908	0.308352	0.289684	0.24856	0.238344	0.221288
				20	0.251284	0.379136	0.372584	0.38314	0.382772	0.375864	0.353804
				30	0.280884	0.401856	0.415416	0.463028	0.487128	0.488436	0.484012
				50	0.300028	0.406604	0.441584	0.513236	0.581828	0.594752	0.602492
				100	0.298236	0.411428	0.462284	0.552008	0.63708	0.656388	0.671772
				150	0.289488	0.422708	0.465908	0.561032	0.648532	0.671004	0.684384
			er0.2	10	0.120488	0.28676	0.267968	0.254952	0.232856	0.224788	0.210316
				20	0.186416	0.320284	0.342984	0.378144	0.390224	0.380792	0.375048
				30	0.198316	0.335312	0.381312	0.462988	0.508488	0.51626	0.520132
				50	0.213552	0.35558	0.40762	0.508164	0.591528	0.608604	0.617616
				100	0.204156	0.361584	0.416564	0.543448	0.64208	0.660092	0.671772
				150	0.20844	0.359344	0.438944	0.545888	0.653876	0.670152	0.682244
			er0.3	10	0.097104	0.230024	0.22068	0.20818	0.197216	0.188708	0.177088
				20	0.141108	0.268412	0.297012	0.342412	0.358936	0.364592	0.35784
				30	0.155728	0.291312	0.347564	0.417796	0.486176	0.492004	0.4963
				50	0.16198	0.304452	0.366084	0.470316	0.577	0.589708	0.5973
				100	0.154236	0.312888	0.37622	0.507668	0.629616	0.64774	0.65776
				150	0.152388	0.315436	0.384848	0.519104	0.64394	0.662452	0.674416
			er0.4	10	0.074412	0.166808	0.166628	0.167748	0.16482	0.156472	0.148836
				20	0.099648	0.21038	0.242368	0.294688	0.335996	0.338368	0.339364
				30	0.10746	0.236972	0.284616	0.368812	0.452172	0.465376	0.470732
				50	0.113124	0.252072	0.302948	0.428568	0.552936	0.569648	0.579524
				100	0.1113	0.270216	0.324036	0.453288	0.612716	0.631632	0.642868
				150	0.118484	0.273252	0.338176	0.472192	0.628384	0.647736	0.660956
			er0.5	10	0.062704	0.130508	0.1308	0.134984	0.132356	0.12822	0.1244
				20	0.078396	0.155592	0.185072	0.236852	0.278328	0.290088	0.289272
				30	0.079496	0.179856	0.218904	0.298572	0.40448	0.413352	0.428756
				50	0.081416	0.204192	0.241168	0.343988	0.5052	0.524868	0.536956
				100	0.086164	0.219512	0.26254	0.38366	0.576744	0.603312	0.618324
				150	0.088268	0.231524	0.265504	0.396812	0.60246	0.622748	0.6409
		sg3	er0	10	0.06494	0.116316	0.113432	0.109156	0.103508	0.10168	0.094776
				20	0.100804	0.140616	0.15054	0.177936	0.188792	0.188336	0.187292
				30	0.118956	0.14826	0.17484	0.217756	0.251208	0.257012	0.260984
				50	0.146	0.154608	0.18958	0.245088	0.302276	0.311836	0.318592
				100	0.153596	0.170016	0.197016	0.262544	0.334056	0.344632	0.351848
				150	0.15198	0.172516	0.20258	0.266732	0.344484	0.355932	0.363172
			er0.1	10	0.055772	0.098344	0.098404	0.097996	0.092096	0.086992	0.082976
				20	0.08454	0.126196	0.140244	0.168016	0.183452	0.183056	0.182604
				30	0.097796	0.137208	0.159152	0.20178	0.244472	0.251992	0.256256
				50	0.111796	0.145916	0.175352	0.231592	0.292648	0.304276	0.311364
				100	0.118444	0.1502	0.181328	0.247872	0.32772	0.339388	0.345732
				150	0.123372	0.155204	0.18496	0.256228	0.338052	0.351644	0.3591
			er0.2	10	0.049452	0.086148	0.086924	0.084808	0.080992	0.076304	0.077796
				20	0.068096	0.10932	0.12176	0.144036	0.164528	0.168444	0.17092
				30	0.073432	0.116972	0.138388	0.180556	0.230732	0.238132	0.243688
				50	0.08636	0.127884	0.156496	0.20986	0.281848	0.2908	0.297116
				100	0.090128	0.135716	0.166652	0.234528	0.318772	0.32686	0.336832
				150	0.096248	0.138304	0.167644	0.240636	0.331732	0.344012	0.351728
			er0.3	10	0.041552	0.072568	0.074972	0.075836	0.07588	0.073684	0.07084
				20	0.057584	0.09038	0.108072	0.130948	0.152924	0.155616	0.158292
				30	0.063024	0.104788	0.11812	0.160236	0.2059	0.214488	0.219216
				50	0.069112	0.115172	0.1354	0.188508	0.264552	0.272236	0.280628
				100	0.075576	0.118864	0.148028	0.205948	0.306648	0.31694	0.324584
				150	0.080716	0.125956	0.148452	0.215304	0.318616	0.332752	0.342412
			er0.4	10	0.037772	0.060632	0.063328	0.063508	0.06112	0.06226	0.061676
				20	0.044668	0.07868	0.088768	0.108936	0.13216	0.13764	0.140792
				30	0.050984	0.087696	0.10282	0.129948	0.178468	0.184932	0.190032
				50	0.056296	0.099136	0.113128	0.158964	0.236768	0.246324	0.255588
				100	0.057204	0.103688	0.1229	0.177404	0.282328	0.297132	0.308248
				150	0.066004	0.104268	0.123984	0.180012	0.29756	0.31464	0.327288
			er0.5	10	0.035184	0.055076	0.057052	0.063124	0.060368	0.058848	0.058652
				20	0.039716	0.066412	0.073976	0.091484	0.111352	0.115192	0.118264
				30	0.041388	0.071688	0.082964	0.10642	0.153152	0.157312	0.163576
				50	0.047528	0.081504	0.094052	0.128348	0.200728	0.214008	0.223324
				100	0.050044	0.085136	0.098876	0.139592	0.247464	0.267984	0.27908
				150	0.05454	0.091684	0.105124	0.145912	0.270292	0.293332	0.30834
	DINO	sg1	er0	10	0.370588	0.802324	0.78614	0.783224	0.773452	0.76562	0.7529
				20	0.713196	0.82312	0.812148	0.805148	0.78968	0.779672	0.756224
				30	0.804048	0.831732	0.826492	0.819032	0.803932	0.788176	0.763332
				50	0.84494	0.845972	0.842688	0.836744	0.820276	0.80976	0.788184
				100	0.858228	0.867036	0.866252	0.876184	0.860936	0.858052	0.841296
				150	0.866068	0.871228	0.875216	0.883636	0.88184	0.876572	0.871708
			er0.1	10	0.287712	0.72272	0.714968	0.67902	0.64198	0.617832	0.605744
				20	0.528956	0.7985	0.795264	0.768056	0.72148	0.697492	0.674196
				30	0.584088	0.827756	0.825452	0.807472	0.778948	0.755228	0.737832
				50	0.599344	0.84878	0.852472	0.847716	0.847784	0.841728	0.831164
				100	0.58752	0.874728	0.873332	0.879412	0.902412	0.905392	0.91182
				150	0.559388	0.877128	0.877072	0.885704	0.916204	0.921644	0.92728
			er0.2	10	0.237196	0.678084	0.66448	0.635704	0.586668	0.568368	0.566488
				20	0.385564	0.742032	0.724468	0.730004	0.703724	0.686304	0.663596
				30	0.409692	0.774828	0.768564	0.777204	0.783676	0.768728	0.75284
				50	0.428712	0.79996	0.802696	0.827344	0.861908	0.853724	0.84676
				100	0.395444	0.815716	0.823656	0.871004	0.911952	0.918868	0.921524
				150	0.385132	0.815984	0.821268	0.881396	0.923768	0.932508	0.941564
			er0.3	10	0.17156	0.538036	0.53568	0.511136	0.493616	0.475272	0.46228
				20	0.271156	0.654708	0.651832	0.701696	0.699708	0.704604	0.673156
				30	0.29646	0.662644	0.701932	0.767708	0.7962	0.789556	0.792168
				50	0.298316	0.698844	0.743664	0.823348	0.87616	0.882532	0.882088
				100	0.27696	0.70722	0.750608	0.85476	0.917732	0.925612	0.932188
				150	0.284792	0.694284	0.763468	0.859188	0.924572	0.934444	0.940164
			er0.4	10	0.131996	0.408416	0.422312	0.43808	0.424284	0.40828	0.388128
				20	0.2007	0.527836	0.5865	0.657076	0.682016	0.6864	0.674324
				30	0.212756	0.55584	0.637956	0.730464	0.785568	0.784016	0.790852
				50	0.217652	0.559496	0.640948	0.790752	0.864012	0.878464	0.875112
				100	0.208916	0.579084	0.663732	0.816648	0.915784	0.9242	0.93052
				150	0.2159	0.576076	0.67438	0.831664	0.925404	0.933392	0.938028
			er0.5	10	0.108384	0.28758	0.296296	0.306872	0.300776	0.310096	0.287232
				20	0.145464	0.401936	0.478472	0.561948	0.61604	0.614912	0.609816
				30	0.157312	0.421688	0.497484	0.642128	0.750276	0.767256	0.774944
				50	0.155488	0.459588	0.551992	0.723712	0.85656	0.870372	0.876692
				100	0.15008	0.484424	0.55944	0.749004	0.896516	0.91326	0.918652
				150	0.162328	0.478016	0.557676	0.75514	0.913204	0.923584	0.927836
		sg2	er0	10	0.163168	0.356972	0.35066	0.336784	0.30886	0.297496	0.272812
				20	0.284496	0.418812	0.40834	0.409848	0.392292	0.3756	0.356036
				30	0.340804	0.438188	0.436	0.460204	0.478084	0.470636	0.454032
				50	0.393412	0.458	0.4647	0.522112	0.574108	0.585208	0.593892
				100	0.443244	0.460716	0.47898	0.556124	0.626284	0.648228	0.668424
				150	0.454156	0.472708	0.49076	0.56522	0.639248	0.665616	0.683588
			er0.1	10	0.135132	0.310928	0.307328	0.281348	0.2698	0.251752	0.235888
				20	0.221336	0.375972	0.377504	0.38998	0.39666	0.38322	0.366284
				30	0.251764	0.388024	0.40698	0.460636	0.489272	0.484752	0.48152
				50	0.270744	0.405768	0.43716	0.519348	0.58638	0.598676	0.610876
				100	0.283044	0.416536	0.461352	0.548348	0.637468	0.659684	0.673176
				150	0.276248	0.412388	0.454224	0.556912	0.651004	0.673644	0.685408
			er0.2	10	0.114708	0.276156	0.273804	0.26328	0.244736	0.236144	0.22948
				20	0.166704	0.318076	0.336272	0.379452	0.393196	0.382728	0.380164
				30	0.180244	0.336552	0.377008	0.458004	0.503956	0.504616	0.508032
				50	0.194828	0.34556	0.401132	0.5026	0.589976	0.6055	0.612164
				100	0.197016	0.360968	0.424424	0.534524	0.635624	0.655388	0.6656
				150	0.200896	0.361312	0.427124	0.540276	0.652844	0.671752	0.68172
			er0.3	10	0.087196	0.208728	0.206236	0.201572	0.188652	0.1785	0.173364
				20	0.122072	0.2559	0.2962	0.34742	0.371788	0.369108	0.37166
				30	0.133796	0.288024	0.330992	0.423832	0.489948	0.504852	0.50814
				50	0.139724	0.300652	0.365212	0.468884	0.58492	0.593148	0.60692
				100	0.144488	0.312724	0.382796	0.502872	0.627864	0.643948	0.657064
				150	0.151196	0.31442	0.383376	0.516528	0.644588	0.660412	0.67366
			er0.4	10	0.069548	0.164232	0.160756	0.165656	0.155448	0.150264	0.147408
				20	0.091748	0.214608	0.258336	0.312248	0.352004	0.359688	0.357116
				30	0.102736	0.238064	0.284496	0.374576	0.456932	0.472696	0.478024
				50	0.106752	0.252312	0.314612	0.432436	0.551452	0.566816	0.578512
				100	0.110732	0.26666	0.330488	0.460628	0.610032	0.630156	0.642856
				150	0.120504	0.276964	0.334808	0.480772	0.628592	0.648804	0.662016
			er0.5	10	0.056036	0.110776	0.116356	0.1215	0.115496	0.119504	0.11332
				20	0.075868	0.1657	0.191372	0.243484	0.278608	0.286348	0.288016
				30	0.077056	0.185944	0.224292	0.30554	0.392472	0.409844	0.417136
				50	0.080184	0.212088	0.258476	0.350936	0.499376	0.525516	0.537888
				100	0.08054	0.228892	0.271032	0.398876	0.566944	0.595748	0.611632
				150	0.089908	0.228128	0.285324	0.41994	0.595824	0.618312	0.635824
		sg3	er0	10	0.062328	0.116296	0.11712	0.112252	0.105284	0.103236	0.097028
				20	0.09556	0.141452	0.153804	0.179272	0.188656	0.191036	0.188952
				30	0.111624	0.152296	0.17594	0.215952	0.251356	0.256908	0.259312
				50	0.133216	0.159764	0.195348	0.24084	0.30094	0.309784	0.3156
				100	0.150632	0.168808	0.20256	0.263436	0.332108	0.3437	0.351156
				150	0.147632	0.17346	0.2037	0.266692	0.343064	0.355676	0.364692
			er0.1	10	0.05458	0.097416	0.098352	0.097052	0.091552	0.087148	0.084288
				20	0.080292	0.123912	0.13912	0.162148	0.180348	0.182048	0.180772
				30	0.089852	0.137248	0.16284	0.199932	0.241064	0.251544	0.253948
				50	0.102904	0.1491	0.174132	0.23034	0.293344	0.303092	0.310108
				100	0.111772	0.155224	0.187524	0.24678	0.325424	0.337432	0.346364
				150	0.118808	0.162608	0.18756	0.259932	0.340408	0.351172	0.35914
			er0.2	10	0.049696	0.086608	0.088132	0.089164	0.085928	0.080712	0.08244
				20	0.068008	0.109656	0.125312	0.148012	0.165988	0.170644	0.170192
				30	0.075356	0.120968	0.14606	0.18084	0.22814	0.235672	0.239552
				50	0.084876	0.132704	0.16126	0.215448	0.281608	0.29092	0.299456
				100	0.09048	0.140088	0.168824	0.2359	0.31658	0.331184	0.339432
				150	0.100304	0.144804	0.171828	0.242496	0.332164	0.344632	0.353828
			er0.3	10	0.042428	0.071756	0.076128	0.077024	0.075048	0.071216	0.068108
				20	0.053776	0.093176	0.105052	0.127708	0.145048	0.149864	0.151216
				30	0.059544	0.105792	0.124272	0.160968	0.20522	0.213136	0.216808
				50	0.067276	0.117204	0.139592	0.18742	0.258376	0.268252	0.275628
				100	0.073692	0.124896	0.1499	0.212308	0.300148	0.315276	0.32596
				150	0.082	0.131224	0.152724	0.220728	0.316348	0.332516	0.345148
			er0.4	10	0.037292	0.059116	0.060612	0.065232	0.061048	0.061416	0.059108
				20	0.045552	0.082256	0.09044	0.111924	0.132364	0.1353	0.138152
				30	0.049592	0.090048	0.107696	0.138416	0.180128	0.18768	0.193292
				50	0.055492	0.099692	0.121404	0.161988	0.231896	0.24548	0.253612
				100	0.058852	0.109836	0.1309	0.17884	0.283536	0.300756	0.312836
				150	0.06356	0.114748	0.132832	0.186488	0.300268	0.316556	0.330208
			er0.5	10	0.032608	0.050096	0.052336	0.051992	0.050628	0.050152	0.049244
				20	0.038068	0.064396	0.0737	0.089396	0.105516	0.1084	0.109168
				30	0.039096	0.073524	0.087684	0.106596	0.14172	0.150024	0.155356
				50	0.04444	0.08646	0.100652	0.131604	0.197828	0.21144	0.220628
				100	0.050496	0.09452	0.110572	0.148548	0.249952	0.26708	0.282432
				150	0.056244	0.096432	0.115148	0.15546	0.270544	0.291984	0.30994
	ACDM	sg1	er0	10	0.373332	0.807824	0.803024	0.794908	0.780112	0.763384	0.76214
				20	0.72642	0.84216	0.838684	0.827232	0.80444	0.78432	0.752372
				30	0.823764	0.86702	0.86034	0.85014	0.826368	0.81514	0.803744
				50	0.870396	0.88758	0.886576	0.882424	0.872884	0.863632	0.863276
				100	0.892156	0.902544	0.904428	0.908652	0.905552	0.910024	0.913116
				150	0.902256	0.90754	0.91112	0.917156	0.916536	0.92326	0.930784
			er0.1	10	0.280204	0.6771	0.666156	0.631388	0.553332	0.517256	0.501388
				20	0.50716	0.795004	0.775328	0.730488	0.681676	0.67022	0.640008
				30	0.569228	0.833096	0.821188	0.802276	0.796552	0.78898	0.77804
				50	0.586592	0.860944	0.855968	0.853908	0.880828	0.8889	0.895848
				100	0.55898	0.873504	0.866588	0.876752	0.917644	0.92586	0.935356
				150	0.534848	0.879848	0.876348	0.890952	0.923308	0.934016	0.943344
			er0.2	10	0.212824	0.607868	0.552568	0.512292	0.44096	0.416832	0.383912
				20	0.347588	0.689032	0.658996	0.667704	0.660652	0.640624	0.608868
				30	0.37172	0.746368	0.736812	0.7777	0.821268	0.820944	0.810088
				50	0.386092	0.757968	0.767388	0.824496	0.88672	0.894488	0.899668
				100	0.35136	0.791292	0.794576	0.86648	0.919604	0.929144	0.937476
				150	0.342644	0.798876	0.798944	0.87084	0.924132	0.935868	0.94368
			er0.3	10	0.161924	0.46796	0.441916	0.396072	0.339352	0.322456	0.29498
				20	0.248016	0.582884	0.58036	0.629864	0.645236	0.617444	0.60666
				30	0.270276	0.615236	0.650792	0.741096	0.804264	0.805352	0.795992
				50	0.2632	0.63812	0.68954	0.805176	0.88664	0.895692	0.90108
				100	0.240416	0.638676	0.698796	0.844068	0.914972	0.925496	0.933896
				150	0.24284	0.650596	0.724356	0.846124	0.922264	0.932664	0.939836
			er0.4	10	0.1144	0.321468	0.292156	0.290184	0.249124	0.245512	0.21714
				20	0.16846	0.454868	0.488772	0.56522	0.600248	0.583412	0.58022
				30	0.186708	0.48576	0.570524	0.685384	0.784676	0.786148	0.789768
				50	0.18306	0.523396	0.599308	0.754764	0.868376	0.883712	0.892568
				100	0.168296	0.539496	0.607152	0.790908	0.904684	0.920532	0.927
				150	0.177484	0.538004	0.62922	0.79798	0.911164	0.9267	0.934512
			er0.5	10	0.093148	0.249588	0.248916	0.246952	0.20868	0.204584	0.19372
				20	0.126052	0.337892	0.393744	0.46722	0.533044	0.537096	0.527712
				30	0.124956	0.377372	0.443796	0.576796	0.717484	0.728484	0.7319
				50	0.126188	0.417976	0.497796	0.666204	0.836928	0.861404	0.869536
				100	0.121056	0.439724	0.516116	0.705268	0.877696	0.90196	0.91304
				150	0.129728	0.439148	0.532184	0.722248	0.894036	0.912372	0.925612
		sg2	er0	10	0.162276	0.33878	0.322552	0.30378	0.26694	0.25336	0.244984
				20	0.306124	0.42104	0.410904	0.404108	0.408664	0.393408	0.378704
				30	0.370796	0.452764	0.451472	0.472248	0.514992	0.507376	0.50244
				50	0.436036	0.474376	0.47656	0.53066	0.593852	0.607168	0.613448
				100	0.488624	0.479936	0.485676	0.562404	0.636352	0.658804	0.672808
				150	0.500592	0.476896	0.495628	0.572788	0.648772	0.66654	0.68182
			er0.1	10	0.131312	0.294992	0.26936	0.254424	0.218308	0.212904	0.194308
				20	0.231652	0.37372	0.371568	0.391236	0.403384	0.39242	0.371904
				30	0.26722	0.393952	0.415516	0.47212	0.520048	0.518004	0.515536
				50	0.295264	0.401736	0.44164	0.52858	0.599712	0.613236	0.618276
				100	0.2935	0.409364	0.450556	0.553048	0.641396	0.659708	0.670944
				150	0.28714	0.409352	0.46646	0.566488	0.652508	0.668532	0.680532
			er0.2	10	0.110268	0.263536	0.245592	0.22756	0.204824	0.18926	0.18196
				20	0.17616	0.298664	0.319764	0.369568	0.385628	0.382432	0.369424
				30	0.188876	0.331836	0.365828	0.44762	0.508376	0.513508	0.512988
				50	0.19836	0.34384	0.403692	0.50024	0.5919	0.60788	0.61848
				100	0.195652	0.34464	0.418604	0.535096	0.63952	0.654904	0.665692
				150	0.199812	0.356444	0.424128	0.544688	0.651004	0.666224	0.677724
			er0.3	10	0.086104	0.203272	0.18874	0.1818	0.165076	0.154076	0.139088
				20	0.127668	0.26222	0.282684	0.34326	0.371136	0.362936	0.364892
				30	0.139208	0.279628	0.326876	0.410084	0.487576	0.493648	0.496448
				50	0.147152	0.294812	0.356028	0.478092	0.575864	0.58982	0.59916
				100	0.147224	0.304936	0.371156	0.49256	0.626532	0.640492	0.654532
				150	0.151212	0.30836	0.373824	0.515464	0.641996	0.658224	0.668492
			er0.4	10	0.06312	0.13822	0.1305	0.129216	0.11686	0.102784	0.097852
				20	0.085128	0.20204	0.235464	0.281312	0.319304	0.319472	0.321504
				30	0.09914	0.2321	0.272612	0.36114	0.446692	0.460824	0.45956
				50	0.106112	0.249624	0.300484	0.420532	0.547668	0.564908	0.572244
				100	0.109492	0.269616	0.319888	0.453132	0.610448	0.627128	0.6411
				150	0.12118	0.26412	0.324448	0.465892	0.627164	0.646724	0.659576
			er0.5	10	0.055236	0.116472	0.113224	0.113136	0.10482	0.09826	0.094032
				20	0.06764	0.154656	0.174752	0.215324	0.249796	0.256064	0.257692
				30	0.07482	0.18154	0.203408	0.270776	0.369368	0.37368	0.380892
				50	0.07702	0.206292	0.239264	0.344824	0.492508	0.510756	0.52436
				100	0.08216	0.216968	0.259204	0.3713	0.568156	0.591324	0.609204
				150	0.091472	0.220184	0.269268	0.397544	0.592304	0.618316	0.634368
		sg3	er0	10	0.059832	0.108168	0.103024	0.099408	0.09014	0.0847	0.081564
				20	0.097132	0.13398	0.14454	0.167324	0.180172	0.17488	0.173976
				30	0.120412	0.147876	0.174524	0.213472	0.250388	0.25342	0.257
				50	0.144744	0.163828	0.188608	0.242136	0.299144	0.307296	0.310916
				100	0.156104	0.166652	0.202904	0.26244	0.331928	0.340872	0.347264
				150	0.154748	0.168876	0.205052	0.268876	0.3403	0.349656	0.357616
			er0.1	10	0.053224	0.093364	0.092044	0.08754	0.081384	0.079264	0.074924
				20	0.079912	0.119952	0.133004	0.153696	0.16628	0.16522	0.16398
				30	0.095448	0.134752	0.156636	0.198664	0.238452	0.240032	0.2461
				50	0.109776	0.144676	0.17178	0.228544	0.288232	0.296448	0.300156
				100	0.115124	0.154744	0.18414	0.249584	0.325144	0.333348	0.340584
				150	0.122036	0.15588	0.190104	0.25468	0.336532	0.34694	0.353876
			er0.2	10	0.04696	0.084384	0.082152	0.081068	0.073176	0.07156	0.063504
				20	0.067064	0.101444	0.1187	0.137748	0.154108	0.153888	0.155148
				30	0.077192	0.120472	0.13728	0.178068	0.222124	0.22588	0.228948
				50	0.087908	0.1307	0.1583	0.209444	0.276796	0.28284	0.287608
				100	0.092812	0.140244	0.166436	0.231836	0.31478	0.32498	0.332596
				150	0.098368	0.144768	0.169712	0.2389	0.329064	0.339212	0.346812
			er0.3	10	0.041044	0.070692	0.06858	0.07134	0.064616	0.059576	0.057028
				20	0.05692	0.09252	0.104052	0.121368	0.138668	0.137368	0.13892
				30	0.065988	0.108488	0.123348	0.162788	0.206196	0.21118	0.214344
				50	0.070928	0.116352	0.138392	0.190576	0.261548	0.268908	0.275688
				100	0.073064	0.12756	0.148656	0.208244	0.300684	0.313672	0.323004
				150	0.081532	0.13024	0.14998	0.213668	0.318176	0.330416	0.339248
			er0.4	10	0.034772	0.057884	0.059296	0.059436	0.054868	0.053176	0.050232
				20	0.042744	0.075968	0.087496	0.099776	0.112368	0.11384	0.115804
				30	0.04846	0.09018	0.101484	0.129464	0.16844	0.174096	0.177336
				50	0.056	0.100844	0.112628	0.15514	0.226028	0.237756	0.244552
				100	0.059204	0.109476	0.122472	0.176048	0.278084	0.291464	0.302344
				150	0.065168	0.10988	0.128928	0.18262	0.296732	0.313416	0.324308
			er0.5	10	0.03296	0.05056	0.051792	0.052976	0.048152	0.047004	0.045688
				20	0.03938	0.062496	0.0704	0.081888	0.09436	0.097084	0.097488
				30	0.04224	0.07252	0.080636	0.10254	0.136812	0.141276	0.144312
				50	0.048312	0.082936	0.095992	0.12964	0.196204	0.20816	0.21548
				100	0.048364	0.0898	0.102936	0.142576	0.24756	0.26432	0.2779
				150	0.053496	0.09436	0.107228	0.150748	0.267824	0.29432	0.305132
SVM	DINA	sg1	er0	10	0.794628	0.798604	0.890956	0.895852	0.837052	0.822028	0.796404
				20	0.848608	0.815744	0.91154	0.911504	0.841864	0.82236	0.801156
				30	0.843	0.82046	0.917052	0.917408	0.855408	0.829324	0.817836
				50	0.84684	0.824756	0.921916	0.923028	0.867208	0.845752	0.840572
				100	0.864532	0.829608	0.925264	0.925952	0.885324	0.865408	0.863648
				150	0.867556	0.826748	0.926744	0.927148	0.892992	0.874828	0.871636
			er0.1	10	0.678516	0.7244	0.84656	0.857056	0.806972	0.781376	0.735764
				20	0.802852	0.76894	0.889484	0.90108	0.858084	0.836904	0.814
				30	0.818796	0.780168	0.903924	0.912184	0.878916	0.86056	0.854504
				50	0.81318	0.79446	0.912372	0.921108	0.897652	0.889708	0.88742
				100	0.811596	0.800476	0.91878	0.926084	0.916772	0.908872	0.915684
				150	0.805888	0.810432	0.919288	0.92824	0.9222	0.9145	0.924104
			er0.2	10	0.550992	0.630596	0.781704	0.806332	0.752188	0.72872	0.688072
				20	0.751492	0.668376	0.85698	0.883088	0.847592	0.835376	0.81646
				30	0.7765	0.689676	0.873532	0.901908	0.8816	0.872596	0.861532
				50	0.788984	0.710456	0.887488	0.914252	0.903784	0.901072	0.904724
				100	0.78124	0.730096	0.901312	0.920208	0.917296	0.910288	0.92238
				150	0.771348	0.737628	0.90588	0.923196	0.921448	0.9137	0.9273
			er0.3	10	0.43538	0.465384	0.699568	0.722132	0.687672	0.658892	0.618056
				20	0.656296	0.493048	0.790504	0.842112	0.807124	0.798552	0.78264
				30	0.697888	0.542876	0.833096	0.872184	0.85994	0.8557	0.846272
				50	0.754996	0.556148	0.8591	0.899792	0.886856	0.886076	0.893968
				100	0.760116	0.580352	0.872116	0.911728	0.903472	0.90004	0.915672
				150	0.760784	0.596796	0.880024	0.917236	0.912792	0.90554	0.922608
			er0.4	10	0.312848	0.326892	0.528152	0.565224	0.553124	0.532872	0.488268
				20	0.501928	0.333624	0.68128	0.752024	0.747312	0.734112	0.727164
				30	0.617236	0.353448	0.735152	0.829876	0.823128	0.820964	0.821208
				50	0.710436	0.367312	0.7878	0.870184	0.86646	0.866212	0.873228
				100	0.753496	0.388064	0.822064	0.902612	0.89464	0.8897	0.90646
				150	0.751312	0.385084	0.835908	0.907048	0.904052	0.8947	0.913892
			er0.5	10	0.227124	0.273248	0.458608	0.480704	0.46574	0.435092	0.414516
				20	0.388848	0.19828	0.533036	0.6694	0.655656	0.633916	0.604964
				30	0.488904	0.159232	0.568964	0.754496	0.762148	0.753364	0.747396
				50	0.6024	0.145364	0.627324	0.824784	0.837076	0.838636	0.848148
				100	0.713752	0.136692	0.691912	0.878756	0.881044	0.880424	0.890236
				150	0.730104	0.128632	0.725832	0.892476	0.890588	0.884668	0.899
		sg2	er0	10	0.42848	0.428328	0.514928	0.496228	0.435064	0.402588	0.357176
				20	0.48758	0.465604	0.580764	0.557832	0.503304	0.49064	0.465224
				30	0.513272	0.4798	0.603048	0.5887	0.543572	0.531972	0.52644
				50	0.552304	0.486708	0.626132	0.617536	0.573404	0.572656	0.575748
				100	0.592344	0.510052	0.642164	0.640132	0.61052	0.61008	0.617764
				150	0.620708	0.507456	0.645624	0.642568	0.623092	0.623832	0.632796
			er0.1	10	0.33654	0.362808	0.470128	0.450224	0.394992	0.3632	0.31676
				20	0.44774	0.380536	0.547424	0.534536	0.496132	0.480276	0.456196
				30	0.478388	0.386812	0.583276	0.57906	0.537748	0.531124	0.5203
				50	0.51766	0.381216	0.606764	0.607404	0.575692	0.571308	0.57502
				100	0.547228	0.388404	0.629036	0.633252	0.616	0.614096	0.625696
				150	0.58098	0.402952	0.635112	0.641988	0.627472	0.630104	0.638152
			er0.2	10	0.279824	0.29852	0.418808	0.418	0.3761	0.344292	0.301144
				20	0.386068	0.281772	0.501588	0.5035	0.469788	0.456324	0.431868
				30	0.4449	0.257352	0.5489	0.56088	0.533552	0.53246	0.526428
				50	0.478324	0.25636	0.576704	0.595024	0.582188	0.581224	0.584136
				100	0.516788	0.262436	0.608136	0.625976	0.616004	0.618556	0.624496
				150	0.529676	0.267032	0.617268	0.636536	0.628376	0.629212	0.6364
			er0.3	10	0.203684	0.211276	0.344584	0.34898	0.305324	0.282544	0.25404
				20	0.332364	0.171816	0.443348	0.467688	0.433092	0.425504	0.403716
				30	0.391204	0.164532	0.48924	0.525504	0.510372	0.502184	0.496904
				50	0.440544	0.145508	0.521064	0.57998	0.570436	0.563632	0.564304
				100	0.473428	0.131836	0.556912	0.611744	0.61052	0.613872	0.617044
				150	0.480988	0.127176	0.577672	0.628468	0.6237	0.625568	0.629924
			er0.4	10	0.16774	0.152616	0.265908	0.2619	0.238872	0.211056	0.198592
				20	0.251444	0.103084	0.342332	0.401116	0.382552	0.373664	0.358004
				30	0.303932	0.090376	0.375136	0.474276	0.45698	0.452532	0.445964
				50	0.362676	0.075092	0.41232	0.53898	0.533388	0.524456	0.528604
				100	0.433788	0.056768	0.452636	0.600184	0.593564	0.59296	0.595448
				150	0.428364	0.052356	0.474128	0.614196	0.613848	0.613724	0.618
			er0.5	10	0.119872	0.118132	0.218356	0.219088	0.194736	0.180372	0.162896
				20	0.189932	0.070632	0.23614	0.322588	0.303952	0.295352	0.287236
				30	0.24616	0.049716	0.248596	0.405576	0.389888	0.390144	0.387804
				50	0.320568	0.040376	0.24976	0.481708	0.484812	0.481784	0.47484
				100	0.381644	0.03312	0.270136	0.55948	0.567468	0.56044	0.563732
				150	0.397404	0.032468	0.28578	0.59226	0.600044	0.594176	0.598672
		sg3	er0	10	0.139624	0.122552	0.182216	0.175304	0.150792	0.143948	0.130512
				20	0.208012	0.110008	0.23526	0.23684	0.218796	0.213848	0.210756
				30	0.233636	0.09882	0.258104	0.269448	0.254772	0.253304	0.253464
				50	0.271104	0.087916	0.284652	0.300436	0.285304	0.283676	0.286112
				100	0.301372	0.076568	0.311256	0.323144	0.31124	0.30852	0.316052
				150	0.31856	0.07892	0.32084	0.332336	0.321128	0.320576	0.325664
			er0.1	10	0.11516	0.098068	0.15826	0.15812	0.145476	0.136592	0.125588
				20	0.1809	0.079888	0.214156	0.222452	0.208256	0.20258	0.196608
				30	0.218752	0.068928	0.234796	0.256384	0.246404	0.244488	0.244108
				50	0.2507	0.057012	0.2568	0.290524	0.276684	0.275892	0.278136
				100	0.281288	0.04822	0.286028	0.317084	0.30536	0.303388	0.309236
				150	0.299972	0.04826	0.290144	0.32814	0.317548	0.317084	0.320852
			er0.2	10	0.093788	0.084512	0.139964	0.13836	0.125692	0.118768	0.107212
				20	0.150008	0.060564	0.171644	0.190364	0.176348	0.171912	0.16792
				30	0.188596	0.050592	0.194508	0.234248	0.219312	0.219288	0.21584
				50	0.228368	0.041104	0.212716	0.274012	0.259924	0.258536	0.263192
				100	0.260808	0.03618	0.227424	0.307096	0.295908	0.293296	0.297316
				150	0.275296	0.035916	0.23552	0.3229	0.311716	0.311532	0.314212
			er0.3	10	0.070696	0.064336	0.1179	0.117108	0.105976	0.09996	0.091932
				20	0.127736	0.043492	0.13762	0.173164	0.160952	0.154912	0.152888
				30	0.155768	0.037212	0.150124	0.210328	0.19916	0.1961	0.19608
				50	0.19364	0.034124	0.14932	0.25556	0.244836	0.242528	0.244352
				100	0.235508	0.031436	0.151496	0.29416	0.28874	0.284264	0.287192
				150	0.249156	0.030136	0.157208	0.312192	0.307916	0.298528	0.300712
			er0.4	10	0.066448	0.05286	0.095448	0.096244	0.088696	0.082124	0.07444
				20	0.0965	0.038516	0.108036	0.150896	0.141812	0.139212	0.136308
				30	0.12358	0.031072	0.108296	0.176524	0.1664	0.166856	0.166584
				50	0.167368	0.030344	0.10508	0.224624	0.224032	0.222092	0.222364
				100	0.209772	0.028932	0.085636	0.274468	0.270672	0.265696	0.264068
				150	0.226976	0.029188	0.086876	0.28944	0.289388	0.286488	0.284848
			er0.5	10	0.056368	0.048952	0.08092	0.085332	0.078208	0.075716	0.069704
				20	0.082476	0.03136	0.087228	0.124028	0.12072	0.119252	0.118944
				30	0.107624	0.028588	0.076096	0.152504	0.149184	0.148452	0.148308
				50	0.140752	0.028184	0.066224	0.185664	0.19528	0.189132	0.187272
				100	0.177728	0.02812	0.053292	0.22572	0.243452	0.237408	0.233476
				150	0.201448	0.028592	0.045976	0.258948	0.276164	0.268056	0.265428
	DINO	sg1	er0	10	0.784592	0.807616	0.8819	0.885524	0.830428	0.817944	0.797792
				20	0.853584	0.826248	0.914276	0.913048	0.846696	0.828656	0.812652
				30	0.855908	0.83634	0.917032	0.918076	0.85408	0.834376	0.82148
				50	0.850768	0.837644	0.922428	0.921748	0.868236	0.845956	0.834624
				100	0.859828	0.838468	0.926448	0.9259	0.886168	0.86464	0.857692
				150	0.869232	0.84046	0.92854	0.927232	0.892976	0.873104	0.873856
			er0.1	10	0.670348	0.76512	0.841812	0.848572	0.80176	0.778844	0.74554
				20	0.798748	0.79548	0.890496	0.902336	0.860992	0.841484	0.814712
				30	0.821224	0.810404	0.903328	0.910024	0.877616	0.85994	0.848088
				50	0.82136	0.818272	0.911604	0.920464	0.899796	0.892256	0.890732
				100	0.804688	0.824344	0.9195	0.924712	0.917264	0.907176	0.915316
				150	0.801764	0.831568	0.922708	0.927404	0.921644	0.915864	0.922992
			er0.2	10	0.578476	0.742172	0.813572	0.821864	0.777156	0.752412	0.705124
				20	0.742064	0.76566	0.861024	0.88222	0.849952	0.831448	0.802012
				30	0.795	0.787152	0.884612	0.90314	0.87734	0.866752	0.859492
				50	0.803376	0.802872	0.89974	0.915488	0.901632	0.894324	0.897876
				100	0.78318	0.816432	0.907052	0.923304	0.918836	0.916636	0.924568
				150	0.765692	0.811868	0.909712	0.924796	0.923312	0.919396	0.929024
			er0.3	10	0.39616	0.599372	0.720952	0.728108	0.693076	0.67002	0.628876
				20	0.653092	0.680788	0.819356	0.848028	0.824748	0.81252	0.784332
				30	0.72862	0.690144	0.85466	0.87968	0.862228	0.854796	0.852416
				50	0.757272	0.730268	0.873496	0.901208	0.889788	0.887968	0.894384
				100	0.75872	0.758564	0.882356	0.911836	0.907	0.90142	0.916556
				150	0.752404	0.768764	0.882456	0.915396	0.911752	0.907288	0.923528
			er0.4	10	0.321424	0.446944	0.58624	0.596516	0.56698	0.546208	0.501652
				20	0.537768	0.518524	0.76078	0.808032	0.772492	0.752848	0.734616
				30	0.650756	0.564772	0.796548	0.855724	0.838396	0.8281	0.825076
				50	0.720452	0.576436	0.825348	0.890632	0.877428	0.87304	0.884688
				100	0.744844	0.617948	0.84078	0.899784	0.893628	0.891984	0.90786
				150	0.75124	0.629824	0.850848	0.907804	0.901676	0.897948	0.916032
			er0.5	10	0.213144	0.342936	0.429572	0.449844	0.413876	0.395812	0.37076
				20	0.372588	0.354124	0.6171	0.659848	0.634392	0.621776	0.61468
				30	0.478172	0.35168	0.679176	0.76894	0.764732	0.7578	0.75478
				50	0.665404	0.337872	0.7441	0.84928	0.846556	0.842316	0.846836
				100	0.720932	0.323956	0.77498	0.887956	0.879208	0.876244	0.887584
				150	0.738956	0.315548	0.810188	0.901184	0.895064	0.888604	0.901728
		sg2	er0	10	0.401732	0.486524	0.529504	0.496364	0.430884	0.413692	0.372008
				20	0.48994	0.531872	0.5849	0.5653	0.504896	0.48994	0.468872
				30	0.524428	0.54972	0.609832	0.59664	0.544004	0.535808	0.535172
				50	0.561812	0.55956	0.628104	0.616232	0.582092	0.575384	0.583184
				100	0.602468	0.580224	0.6445	0.640316	0.61086	0.614284	0.622952
				150	0.623544	0.583116	0.650192	0.646364	0.628932	0.632652	0.638992
			er0.1	10	0.328056	0.428676	0.4745	0.447628	0.395952	0.375864	0.3376
				20	0.434004	0.4833	0.558476	0.543356	0.50064	0.488304	0.464704
				30	0.489552	0.494272	0.589816	0.581236	0.544404	0.539212	0.532908
				50	0.518628	0.515616	0.615	0.60868	0.583836	0.58304	0.5868
				100	0.564772	0.527212	0.634268	0.6365	0.619964	0.622248	0.628768
				150	0.58804	0.525504	0.639372	0.643188	0.634076	0.634836	0.642792
			er0.2	10	0.276604	0.396348	0.449948	0.434264	0.389928	0.36702	0.322232
				20	0.389316	0.401228	0.523652	0.515316	0.482512	0.46542	0.449712
				30	0.450188	0.420488	0.567604	0.563672	0.537632	0.530476	0.526248
				50	0.486716	0.421876	0.59644	0.600196	0.575736	0.573492	0.578588
				100	0.511568	0.427664	0.618984	0.625332	0.615996	0.615212	0.623544
				150	0.522204	0.419472	0.625568	0.639216	0.630412	0.634076	0.636864
			er0.3	10	0.190896	0.291916	0.367744	0.36192	0.32142	0.29842	0.2567
				20	0.328088	0.27852	0.466436	0.47208	0.429648	0.418368	0.40454
				30	0.387072	0.273476	0.517228	0.528132	0.50904	0.507204	0.502908
				50	0.435004	0.274184	0.557696	0.584416	0.569328	0.564708	0.569508
				100	0.466916	0.27408	0.589092	0.61802	0.606016	0.608156	0.614736
				150	0.46626	0.262788	0.602712	0.626944	0.623392	0.625612	0.630096
			er0.4	10	0.1582	0.219916	0.279352	0.272816	0.240792	0.219624	0.201508
				20	0.261228	0.227184	0.396996	0.42688	0.384228	0.381396	0.364588
				30	0.328924	0.21292	0.45688	0.48818	0.462372	0.448188	0.439028
				50	0.39274	0.18006	0.513	0.555632	0.5307	0.52696	0.527328
				100	0.431608	0.151056	0.549668	0.603972	0.593424	0.591364	0.593976
				150	0.443668	0.145164	0.559216	0.618996	0.615144	0.613452	0.616824
			er0.5	10	0.110072	0.156196	0.190172	0.190012	0.161116	0.152772	0.143128
				20	0.196848	0.145112	0.306004	0.323088	0.301248	0.29528	0.28744
				30	0.24948	0.127452	0.333096	0.415364	0.398132	0.387356	0.383744
				50	0.316608	0.103636	0.3867	0.494324	0.475312	0.474688	0.470044
				100	0.378276	0.0827	0.426228	0.571444	0.562524	0.564832	0.565528
				150	0.4052	0.078324	0.43796	0.600532	0.595604	0.591364	0.594732
		sg3	er0	10	0.147764	0.172664	0.19718	0.185816	0.16492	0.153488	0.139688
				20	0.209036	0.181784	0.253884	0.244436	0.221296	0.21588	0.213188
				30	0.23878	0.174348	0.280296	0.273724	0.256256	0.254596	0.25484
				50	0.268612	0.161924	0.307276	0.302636	0.278368	0.278308	0.281932
				100	0.303888	0.15768	0.325324	0.32638	0.31104	0.306628	0.314
				150	0.322304	0.160408	0.336228	0.336204	0.324304	0.325764	0.329168
			er0.1	10	0.121032	0.147324	0.17152	0.163496	0.144668	0.135972	0.123252
				20	0.185324	0.146992	0.23734	0.225972	0.20862	0.203016	0.201936
				30	0.21318	0.13954	0.264024	0.260252	0.24472	0.241276	0.23856
				50	0.24644	0.121728	0.289468	0.292864	0.274212	0.272172	0.275472
				100	0.280028	0.110568	0.314988	0.319384	0.302028	0.300104	0.302916
				150	0.299664	0.105728	0.322408	0.331576	0.317944	0.317168	0.324684
			er0.2	10	0.099864	0.133432	0.1536	0.148204	0.135676	0.123084	0.115724
				20	0.16052	0.116264	0.206036	0.203996	0.18284	0.180176	0.179312
				30	0.195256	0.098836	0.23722	0.243	0.226276	0.222192	0.223808
				50	0.22832	0.086536	0.265204	0.2831	0.264944	0.262108	0.265444
				100	0.25738	0.076424	0.28432	0.3138	0.295632	0.294212	0.2957
				150	0.278604	0.07572	0.29512	0.326828	0.316164	0.312044	0.31724
			er0.3	10	0.074308	0.099868	0.126676	0.1227	0.1075	0.103092	0.092288
				20	0.132492	0.085872	0.172016	0.174788	0.159128	0.158764	0.153352
				30	0.156936	0.077864	0.202128	0.216508	0.197448	0.195976	0.193032
				50	0.193172	0.067448	0.221588	0.25882	0.240864	0.23924	0.238844
				100	0.23616	0.061508	0.23402	0.302284	0.286024	0.281352	0.285872
				150	0.250576	0.05932	0.237564	0.318172	0.305492	0.303316	0.306452
			er0.4	10	0.06594	0.080344	0.099192	0.093832	0.083172	0.077768	0.073512
				20	0.099952	0.064824	0.143196	0.146288	0.137376	0.134448	0.130276
				30	0.127732	0.060544	0.165672	0.18746	0.170852	0.165472	0.16708
				50	0.170668	0.05404	0.164484	0.23926	0.226132	0.223396	0.220496
				100	0.214844	0.052072	0.163628	0.291236	0.277188	0.274488	0.274956
				150	0.230728	0.052228	0.160632	0.307956	0.302	0.29238	0.295492
			er0.5	10	0.05256	0.064044	0.080864	0.077564	0.071416	0.067836	0.066192
				20	0.080732	0.055124	0.116748	0.120268	0.111692	0.107308	0.107536
				30	0.104384	0.046692	0.120644	0.151412	0.145232	0.1438	0.140532
				50	0.13832	0.047496	0.116348	0.203004	0.190116	0.187936	0.185788
				100	0.18078	0.048916	0.104688	0.256308	0.250936	0.2454	0.240896
				150	0.199436	0.049268	0.10032	0.283288	0.275096	0.268156	0.26418
	ACDM	sg1	er0	10	0.848984	0.897564	0.89538	0.876136	0.831916	0.810176	0.773828
				20	0.88712	0.914776	0.919544	0.910172	0.875344	0.855832	0.82952
				30	0.891024	0.92494	0.929092	0.922116	0.888732	0.875092	0.859036
				50	0.895132	0.929788	0.93408	0.930476	0.903684	0.891936	0.8848
				100	0.90748	0.933336	0.938264	0.935972	0.913132	0.909668	0.907436
				150	0.915144	0.93416	0.939376	0.93674	0.920836	0.913316	0.917276
			er0.1	10	0.710864	0.861536	0.874168	0.848324	0.773572	0.73256	0.695384
				20	0.85986	0.900856	0.91016	0.898736	0.862584	0.8517	0.813304
				30	0.862256	0.907168	0.923352	0.916616	0.89374	0.888512	0.876572
				50	0.8638	0.916052	0.9307	0.92912	0.916844	0.91428	0.912588
				100	0.869292	0.92242	0.936236	0.935476	0.925652	0.92606	0.926444
				150	0.871892	0.924224	0.938064	0.93828	0.930196	0.929548	0.932628
			er0.2	10	0.62018	0.800692	0.850788	0.81428	0.755764	0.724196	0.662064
				20	0.812128	0.823924	0.891724	0.877652	0.84712	0.827672	0.8042
				30	0.842284	0.864792	0.913496	0.90646	0.89174	0.887524	0.87828
				50	0.833868	0.878484	0.9247	0.922052	0.912756	0.910784	0.906604
				100	0.826856	0.886256	0.931944	0.933332	0.927232	0.927852	0.928476
				150	0.831516	0.897256	0.93548	0.93616	0.932084	0.9328	0.93256
			er0.3	10	0.436576	0.661216	0.764652	0.737344	0.654616	0.614108	0.56524
				20	0.708392	0.685528	0.859844	0.851672	0.817876	0.800664	0.777912
				30	0.778352	0.720596	0.898844	0.8974	0.876892	0.873752	0.863788
				50	0.81114	0.726396	0.915808	0.918256	0.908344	0.907312	0.90634
				100	0.80692	0.752532	0.928352	0.928416	0.924348	0.925276	0.925172
				150	0.798224	0.762736	0.931128	0.93358	0.929376	0.92838	0.92912
			er0.4	10	0.327428	0.453176	0.583784	0.553572	0.483632	0.444572	0.399604
				20	0.530892	0.495144	0.797516	0.8066	0.773144	0.764364	0.744692
				30	0.678352	0.539408	0.862624	0.869488	0.847424	0.845356	0.837108
				50	0.768928	0.488388	0.895576	0.904268	0.893492	0.889184	0.890168
				100	0.779292	0.539196	0.915092	0.92416	0.91724	0.919476	0.918904
				150	0.771344	0.538664	0.925488	0.929368	0.926264	0.925868	0.925356
			er0.5	10	0.23508	0.366708	0.511884	0.495304	0.424532	0.401488	0.371032
				20	0.400096	0.336512	0.660048	0.677004	0.633832	0.613476	0.602196
				30	0.52282	0.288652	0.719316	0.809664	0.781276	0.779392	0.77716
				50	0.711048	0.25614	0.802776	0.884488	0.875948	0.872972	0.874428
				100	0.731504	0.238996	0.854556	0.91446	0.907952	0.907036	0.906904
				150	0.755884	0.22352	0.865064	0.923868	0.917052	0.918532	0.918556
		sg2	er0	10	0.42532	0.515928	0.526276	0.491816	0.421988	0.393988	0.354356
				20	0.527132	0.581824	0.610728	0.58836	0.531536	0.51768	0.50368
				30	0.566264	0.603088	0.637808	0.61762	0.574244	0.569868	0.571828
				50	0.599736	0.620816	0.659508	0.648092	0.610408	0.613512	0.616228
				100	0.633172	0.62094	0.67632	0.668512	0.649176	0.65118	0.656992
				150	0.65074	0.62052	0.680104	0.673888	0.65732	0.655736	0.662968
			er0.1	10	0.357612	0.463684	0.492752	0.459928	0.399732	0.370652	0.327272
				20	0.490324	0.512132	0.591584	0.570908	0.52068	0.5115	0.499948
				30	0.52812	0.539332	0.626732	0.60582	0.580656	0.574404	0.567104
				50	0.56236	0.545528	0.65094	0.641036	0.613264	0.612536	0.619016
				100	0.600608	0.533548	0.66926	0.663244	0.64922	0.65002	0.651312
				150	0.614732	0.527992	0.67528	0.6699	0.656412	0.655436	0.661328
			er0.2	10	0.299604	0.409592	0.466888	0.439356	0.379272	0.358884	0.325516
				20	0.432804	0.433864	0.564124	0.533436	0.486416	0.478352	0.464372
				30	0.484228	0.421872	0.599436	0.58584	0.554324	0.547428	0.550748
				50	0.527132	0.417028	0.636988	0.62978	0.603736	0.607376	0.605668
				100	0.560376	0.407572	0.660072	0.660624	0.645436	0.64664	0.65148
				150	0.572772	0.392584	0.668392	0.67014	0.654464	0.65668	0.660296
			er0.3	10	0.208548	0.293376	0.40186	0.374116	0.327088	0.308388	0.27038
				20	0.366552	0.283832	0.503444	0.502304	0.46604	0.45442	0.449628
				30	0.423028	0.268532	0.560064	0.559396	0.530024	0.528436	0.529132
				50	0.46844	0.258476	0.60302	0.610788	0.5898	0.59008	0.59206
				100	0.507464	0.238348	0.639332	0.648988	0.638388	0.636172	0.636944
				150	0.52046	0.234952	0.648348	0.661748	0.651452	0.649924	0.651836
			er0.4	10	0.130108	0.206424	0.286616	0.271148	0.2351	0.214784	0.192936
				20	0.260776	0.187296	0.423976	0.440288	0.398476	0.38918	0.383676
				30	0.351708	0.171064	0.480192	0.52532	0.48766	0.485908	0.484648
				50	0.41066	0.158172	0.542304	0.58644	0.559152	0.559004	0.561328
				100	0.455996	0.130484	0.582868	0.63996	0.619916	0.61664	0.619072
				150	0.4613	0.117836	0.58434	0.65418	0.639352	0.63306	0.637704
			er0.5	10	0.114692	0.177544	0.228924	0.218712	0.186804	0.173472	0.160684
				20	0.194272	0.12014	0.31258	0.346056	0.300252	0.29714	0.293008
				30	0.245096	0.098128	0.334184	0.438548	0.396372	0.387764	0.387156
				50	0.344348	0.084592	0.376616	0.5364	0.516288	0.51152	0.513688
				100	0.4112	0.074192	0.409356	0.609756	0.595812	0.59236	0.591744
				150	0.42364	0.074448	0.411404	0.633072	0.62454	0.619388	0.618428
		sg3	er0	10	0.14428	0.1637	0.194632	0.178812	0.159412	0.145608	0.129896
				20	0.20996	0.167668	0.257904	0.243764	0.221168	0.216664	0.211268
				30	0.243464	0.167672	0.292212	0.283292	0.25788	0.255904	0.25886
				50	0.282196	0.161628	0.324172	0.316508	0.293732	0.293432	0.295644
				100	0.319256	0.146676	0.343944	0.345152	0.331176	0.33216	0.336872
				150	0.338032	0.145588	0.353664	0.353192	0.341828	0.34232	0.34434
			er0.1	10	0.114736	0.143152	0.17566	0.159708	0.144496	0.133452	0.121224
				20	0.18082	0.139652	0.234856	0.227032	0.208984	0.20552	0.20018
				30	0.219516	0.125372	0.270804	0.269708	0.242936	0.241344	0.247028
				50	0.257696	0.112704	0.3074	0.304688	0.280744	0.279312	0.283364
				100	0.302244	0.096552	0.328172	0.33968	0.324436	0.323432	0.327372
				150	0.320296	0.093888	0.337004	0.349344	0.336092	0.3379	0.33916
			er0.2	10	0.098816	0.118844	0.151984	0.142508	0.12674	0.118512	0.105972
				20	0.155828	0.10512	0.207028	0.20838	0.190292	0.188116	0.185028
				30	0.198808	0.090504	0.24408	0.254224	0.234456	0.233588	0.233868
				50	0.23832	0.07954	0.2785	0.297044	0.274256	0.27246	0.275672
				100	0.280496	0.067136	0.294236	0.332048	0.314244	0.311956	0.314948
				150	0.297564	0.064768	0.301164	0.3451	0.333532	0.330964	0.33302
			er0.3	10	0.072	0.096968	0.127524	0.123172	0.107908	0.102444	0.092772
				20	0.131712	0.076396	0.177876	0.183336	0.164508	0.161804	0.16142
				30	0.1733	0.0681	0.205124	0.236116	0.218648	0.215964	0.21398
				50	0.218288	0.059172	0.217228	0.285332	0.2609	0.256836	0.260892
				100	0.255704	0.05274	0.233128	0.324856	0.311256	0.308552	0.307672
				150	0.278788	0.048884	0.23518	0.335356	0.324356	0.323572	0.325048
			er0.4	10	0.063384	0.073296	0.100032	0.09834	0.086244	0.081212	0.07774
				20	0.09248	0.0605	0.136656	0.149968	0.137416	0.133604	0.131784
				30	0.133032	0.051984	0.15392	0.197324	0.176108	0.172756	0.170084
				50	0.176036	0.048744	0.165064	0.250784	0.234484	0.23164	0.227844
				100	0.224708	0.044	0.15188	0.302868	0.28884	0.285528	0.287512
				150	0.24382	0.043176	0.146016	0.323048	0.314528	0.3084	0.308112
			er0.5	10	0.05008	0.065184	0.087016	0.078284	0.070048	0.066904	0.063428
				20	0.079152	0.049752	0.108888	0.12216	0.113416	0.111116	0.110036
				30	0.099212	0.042216	0.108684	0.15906	0.146796	0.145932	0.144056
				50	0.146128	0.039652	0.106228	0.218148	0.205068	0.202912	0.20138
				100	0.19466	0.040048	0.089152	0.26714	0.263072	0.25644	0.252192
				150	0.213488	0.040808	0.081756	0.295928	0.293904	0.284576	0.27738

## Sheet: aug_AAR
ML	True model	Item quality	Error rate	Labeled size	Expert-labeled dataset	Augmented dataset
						N300	N500	N1000	N3000	N5000	N10000
NN	DINA	sg1	er0	10	0.859398	0.969775	0.970045	0.968253	0.966368	0.965346	0.962395
				20	0.959301	0.969135	0.967861	0.965887	0.963573	0.960411	0.955481
				30	0.973983	0.971591	0.969541	0.968093	0.962538	0.959931	0.953367
				50	0.978099	0.975433	0.974278	0.974271	0.970187	0.96624	0.961037
				100	0.979752	0.978669	0.978864	0.978029	0.976077	0.973373	0.972671
				150	0.980063	0.979807	0.980583	0.980385	0.978403	0.977003	0.976901
			er0.1	10	0.806595	0.953782	0.950607	0.941949	0.927493	0.922311	0.909907
				20	0.892145	0.964871	0.962972	0.955219	0.94488	0.938405	0.928929
				30	0.90562	0.971192	0.969193	0.963628	0.956575	0.953761	0.945402
				50	0.910881	0.974241	0.97256	0.970545	0.969929	0.968586	0.963773
				100	0.900749	0.977478	0.977869	0.97761	0.981072	0.981811	0.981719
				150	0.892184	0.978885	0.977891	0.978721	0.983932	0.985661	0.986473
			er0.2	10	0.774698	0.937094	0.929612	0.921189	0.904669	0.896797	0.889591
				20	0.838387	0.953125	0.948748	0.945354	0.938055	0.931327	0.924989
				30	0.838032	0.958799	0.954545	0.958369	0.961	0.958907	0.953331
				50	0.842183	0.964001	0.962403	0.969253	0.976643	0.975865	0.975383
				100	0.831544	0.969273	0.967634	0.976379	0.985366	0.986986	0.988302
				150	0.828588	0.968714	0.968825	0.978769	0.986151	0.988406	0.989673
			er0.3	10	0.727465	0.906813	0.904165	0.89694	0.882339	0.874478	0.865562
				20	0.789024	0.92891	0.929533	0.936621	0.937643	0.933631	0.929341
				30	0.79464	0.936821	0.943305	0.953672	0.957328	0.956916	0.953292
				50	0.790426	0.941617	0.950285	0.967047	0.974027	0.974609	0.974249
				100	0.780958	0.946173	0.955128	0.973495	0.984295	0.986139	0.986887
				150	0.782982	0.944889	0.955065	0.974511	0.986429	0.988041	0.989176
			er0.4	10	0.6883	0.860335	0.858717	0.855953	0.845383	0.840839	0.836023
				20	0.732752	0.892921	0.909245	0.921431	0.928117	0.927146	0.924179
				30	0.737991	0.908859	0.921707	0.947512	0.960858	0.960376	0.961115
				50	0.739647	0.914303	0.93295	0.959929	0.975007	0.976536	0.977151
				100	0.742827	0.920904	0.938813	0.965753	0.984361	0.986249	0.987398
				150	0.746593	0.922106	0.937787	0.968835	0.985883	0.987745	0.988793
			er0.5	10	0.657385	0.822663	0.823551	0.825963	0.824172	0.820911	0.808945
				20	0.688967	0.847291	0.867239	0.889785	0.901963	0.904465	0.90606
				30	0.694351	0.869212	0.891613	0.921576	0.947235	0.953133	0.954413
				50	0.696883	0.883371	0.903621	0.943231	0.972505	0.976521	0.977715
				100	0.69626	0.889957	0.910885	0.952323	0.981398	0.984457	0.985996
				150	0.708179	0.889697	0.911966	0.95526	0.983047	0.986148	0.987732
		sg2	er0	10	0.742124	0.841009	0.837068	0.823507	0.80233	0.799749	0.785681
				20	0.821971	0.859205	0.855163	0.851169	0.84276	0.835326	0.826115
				30	0.848277	0.869099	0.864334	0.870627	0.875317	0.871427	0.862509
				50	0.865547	0.870309	0.873608	0.888121	0.902068	0.904997	0.904715
				100	0.878557	0.87653	0.880575	0.899792	0.919447	0.925825	0.930143
				150	0.878827	0.875561	0.885566	0.903909	0.922876	0.929379	0.934391
			er0.1	10	0.712449	0.816611	0.808471	0.798617	0.775309	0.769413	0.757256
				20	0.779337	0.839152	0.83586	0.837754	0.83574	0.831445	0.819441
				30	0.794171	0.849826	0.854069	0.868209	0.874847	0.874941	0.872277
				50	0.804493	0.854621	0.865171	0.887034	0.906419	0.909475	0.912081
				100	0.806453	0.85682	0.873907	0.899376	0.921958	0.927226	0.931217
				150	0.805066	0.861351	0.874737	0.902091	0.925118	0.930945	0.934417
			er0.2	10	0.689295	0.798343	0.786551	0.778417	0.763743	0.758303	0.747418
				20	0.738452	0.816041	0.823659	0.83608	0.837257	0.832399	0.829287
				30	0.746989	0.827665	0.843993	0.869556	0.882455	0.884685	0.885523
				50	0.757407	0.838539	0.855699	0.885807	0.909346	0.914106	0.916681
				100	0.757552	0.842195	0.86127	0.897094	0.923775	0.928435	0.931417
				150	0.763435	0.841738	0.867783	0.898479	0.926555	0.930889	0.934061
			er0.3	10	0.658901	0.76714	0.761243	0.75223	0.744001	0.735487	0.723247
				20	0.700863	0.794681	0.805487	0.821765	0.825999	0.826897	0.822919
				30	0.71574	0.809025	0.830809	0.853795	0.875149	0.877468	0.878435
				50	0.718519	0.818273	0.841265	0.874272	0.904881	0.908911	0.911023
				100	0.720384	0.82365	0.847667	0.886795	0.920371	0.925215	0.927857
				150	0.723777	0.824678	0.850606	0.890407	0.924443	0.929256	0.932235
			er0.4	10	0.628821	0.729511	0.729196	0.727393	0.718531	0.710771	0.704686
				20	0.663757	0.765217	0.78132	0.801329	0.816878	0.818679	0.818318
				30	0.673986	0.784563	0.806841	0.837757	0.86509	0.870473	0.872335
				50	0.681537	0.796023	0.818269	0.860687	0.898936	0.903997	0.906897
				100	0.685811	0.805257	0.828647	0.871579	0.916115	0.921469	0.924559
				150	0.695117	0.807932	0.834271	0.877769	0.920493	0.925983	0.929289
			er0.5	10	0.615848	0.700307	0.696454	0.697767	0.688245	0.685121	0.678203
				20	0.636068	0.72969	0.747078	0.773451	0.792157	0.796055	0.795948
				30	0.641894	0.750909	0.774877	0.810165	0.849347	0.853087	0.858171
				50	0.645678	0.770051	0.789448	0.83135	0.884965	0.891727	0.8952
				100	0.6539	0.780051	0.80132	0.848289	0.907665	0.914629	0.918995
				150	0.660191	0.787391	0.804794	0.8533	0.914184	0.92	0.924816
		sg3	er0	10	0.625571	0.685334	0.682335	0.674075	0.665883	0.662725	0.654691
				20	0.673165	0.710197	0.718347	0.735034	0.738145	0.736674	0.734137
				30	0.692899	0.722605	0.738793	0.762185	0.779815	0.782314	0.784391
				50	0.718701	0.729789	0.751751	0.781141	0.808587	0.812514	0.81594
				100	0.726128	0.741537	0.75909	0.791698	0.823524	0.828183	0.831337
				150	0.727786	0.744426	0.762383	0.794343	0.828385	0.833079	0.836137
			er0.1	10	0.611191	0.666499	0.665751	0.662535	0.653176	0.644106	0.636383
				20	0.652153	0.700529	0.711921	0.727047	0.734803	0.733706	0.73157
				30	0.6676	0.713042	0.729437	0.753374	0.776271	0.779919	0.781897
				50	0.685624	0.723479	0.743131	0.774269	0.803641	0.809165	0.812399
				100	0.695641	0.728013	0.749659	0.784865	0.82095	0.825435	0.828503
				150	0.70222	0.732103	0.752764	0.789062	0.825589	0.831459	0.83454
			er0.2	10	0.598142	0.654757	0.652781	0.649816	0.642492	0.635161	0.632699
				20	0.630048	0.684811	0.694685	0.711205	0.722374	0.724005	0.725077
				30	0.640887	0.696967	0.713993	0.742471	0.770349	0.774384	0.777316
				50	0.658383	0.709287	0.730209	0.76225	0.799339	0.803841	0.806761
				100	0.666542	0.717264	0.73985	0.776977	0.81773	0.82167	0.825679
				150	0.674063	0.719665	0.741946	0.781151	0.823418	0.828667	0.831993
			er0.3	10	0.581411	0.637823	0.638491	0.636962	0.630382	0.626809	0.620859
				20	0.610803	0.665667	0.683452	0.700759	0.714225	0.71504	0.71745
				30	0.621779	0.683854	0.69632	0.725687	0.754541	0.759403	0.76156
				50	0.633145	0.696975	0.713878	0.748985	0.789796	0.79409	0.798459
				100	0.645875	0.703406	0.72634	0.761517	0.811436	0.816373	0.820095
				150	0.654624	0.708793	0.727065	0.768192	0.817769	0.823941	0.828233
			er0.4	10	0.569811	0.618976	0.620614	0.61606	0.610726	0.610004	0.609001
				20	0.591103	0.652325	0.660719	0.680648	0.696756	0.701596	0.703123
				30	0.602673	0.665735	0.681769	0.704365	0.739247	0.742921	0.746129
				50	0.614219	0.678421	0.694125	0.728923	0.775882	0.781823	0.786196
				100	0.619307	0.686297	0.705793	0.744257	0.800719	0.80806	0.813009
				150	0.632029	0.688381	0.706538	0.747559	0.808838	0.816703	0.822181
			er0.5	10	0.56388	0.607762	0.610333	0.614459	0.608454	0.604575	0.603828
				20	0.578657	0.632028	0.641542	0.659169	0.677063	0.679705	0.682744
				30	0.581909	0.642556	0.658589	0.681544	0.71942	0.722495	0.727389
				50	0.593944	0.657847	0.674149	0.704957	0.755925	0.763745	0.768876
				100	0.604331	0.666169	0.682345	0.719202	0.785355	0.795205	0.800953
				150	0.613015	0.672601	0.68932	0.724601	0.796751	0.808554	0.815451
	DINO	sg1	er0	10	0.835961	0.963572	0.960377	0.959554	0.95744	0.955541	0.951813
				20	0.941402	0.967603	0.965236	0.963747	0.960153	0.95749	0.951377
				30	0.963119	0.969201	0.967875	0.966201	0.962441	0.958791	0.952083
				50	0.971725	0.971964	0.971211	0.969702	0.965808	0.96261	0.957039
				100	0.974394	0.975967	0.975617	0.977337	0.973501	0.972497	0.968219
				150	0.975788	0.976672	0.977302	0.978584	0.977605	0.976376	0.974971
			er0.1	10	0.793668	0.945238	0.942913	0.933667	0.921779	0.915078	0.910698
				20	0.880561	0.961322	0.960307	0.953493	0.940253	0.932487	0.925503
				30	0.897231	0.967147	0.966312	0.961888	0.953749	0.947466	0.942481
				50	0.902617	0.971353	0.971861	0.970343	0.969939	0.968517	0.965946
				100	0.897755	0.976628	0.976073	0.976943	0.981544	0.982239	0.983374
				150	0.890622	0.976889	0.976764	0.978419	0.984437	0.985437	0.986575
			er0.2	10	0.76515	0.932316	0.927722	0.918931	0.902192	0.896272	0.892926
				20	0.825015	0.9472	0.942179	0.942401	0.933659	0.929168	0.920933
				30	0.831639	0.954961	0.952743	0.953717	0.954105	0.949873	0.945633
				50	0.839515	0.960736	0.961098	0.965754	0.972737	0.971298	0.969462
				100	0.828477	0.964208	0.965958	0.975485	0.983719	0.985013	0.985652
				150	0.827608	0.964448	0.965753	0.97768	0.986113	0.987822	0.98949
			er0.3	10	0.715913	0.894815	0.892964	0.885539	0.874779	0.867299	0.862309
				20	0.767915	0.926865	0.925231	0.934689	0.933779	0.934273	0.924927
				30	0.782251	0.929776	0.938857	0.952858	0.958471	0.956595	0.956715
				50	0.779709	0.939451	0.949601	0.965756	0.976347	0.977799	0.977827
				100	0.773821	0.942179	0.951354	0.972811	0.985043	0.986515	0.987849
				150	0.780641	0.93933	0.954553	0.973801	0.986508	0.988354	0.989394
			er0.4	10	0.670839	0.848355	0.847753	0.850369	0.845081	0.837869	0.829444
				20	0.722463	0.89201	0.907436	0.922557	0.926603	0.927181	0.924345
				30	0.731861	0.903813	0.923933	0.944441	0.955419	0.955069	0.956371
				50	0.737624	0.907113	0.927115	0.959271	0.974205	0.976944	0.976609
				100	0.732886	0.912873	0.93344	0.96554	0.984783	0.986419	0.987612
				150	0.739935	0.912685	0.935664	0.968655	0.986718	0.988157	0.989047
			er0.5	10	0.658856	0.803177	0.804615	0.802589	0.796519	0.796393	0.785565
				20	0.683768	0.854813	0.8766	0.897828	0.910657	0.910576	0.906768
				30	0.694461	0.864987	0.887483	0.924495	0.949131	0.952507	0.95404
				50	0.692626	0.878998	0.905265	0.945493	0.972783	0.975864	0.977037
				100	0.690131	0.887789	0.907881	0.951945	0.981321	0.984446	0.985433
				150	0.702558	0.885785	0.908015	0.953259	0.984525	0.98646	0.987199
		sg2	er0	10	0.734938	0.838007	0.833429	0.8264	0.810064	0.803646	0.789577
				20	0.803987	0.857679	0.851123	0.849647	0.839758	0.830731	0.820315
				30	0.829926	0.863188	0.860549	0.867171	0.871283	0.868183	0.860289
				50	0.850704	0.870071	0.871828	0.889185	0.904367	0.907085	0.908985
				100	0.868415	0.872319	0.878	0.900345	0.919569	0.925351	0.930433
				150	0.870782	0.876091	0.881381	0.903668	0.92336	0.930073	0.934249
			er0.1	10	0.705829	0.814891	0.811521	0.796897	0.788599	0.777605	0.766347
				20	0.766822	0.839805	0.838071	0.840347	0.840321	0.834383	0.825481
				30	0.784759	0.844989	0.851034	0.867399	0.875012	0.872511	0.87113
				50	0.794289	0.853467	0.864487	0.888826	0.907503	0.910757	0.914039
				100	0.800885	0.858493	0.873011	0.898918	0.922761	0.928297	0.931822
				150	0.799962	0.857171	0.871971	0.901516	0.926491	0.931903	0.934829
			er0.2	10	0.685388	0.797561	0.792953	0.785342	0.771867	0.766103	0.759223
				20	0.725879	0.816674	0.822922	0.837709	0.839892	0.834081	0.832105
				30	0.737291	0.827291	0.842076	0.867368	0.880929	0.880831	0.882095
				50	0.747597	0.832735	0.853032	0.885348	0.909335	0.913199	0.915545
				100	0.751567	0.839183	0.862513	0.894926	0.922367	0.927323	0.929881
				150	0.757935	0.840703	0.864587	0.897455	0.927146	0.931614	0.934082
			er0.3	10	0.650935	0.760841	0.756724	0.75008	0.738405	0.730061	0.722789
				20	0.688964	0.789639	0.80748	0.824299	0.830583	0.828674	0.829667
				30	0.699011	0.806788	0.825789	0.857729	0.878243	0.882426	0.884165
				50	0.706529	0.815613	0.841102	0.875759	0.908815	0.910809	0.914706
				100	0.714679	0.820677	0.849235	0.886423	0.920667	0.924785	0.928007
				150	0.724584	0.822479	0.849699	0.891321	0.925441	0.929255	0.932465
			er0.4	10	0.624209	0.728299	0.723061	0.723483	0.710947	0.705027	0.702193
				20	0.656421	0.767028	0.78633	0.808687	0.821901	0.825571	0.824013
				30	0.671155	0.782482	0.805913	0.840549	0.867373	0.872461	0.8742
				50	0.676625	0.793784	0.821923	0.863657	0.899536	0.903378	0.907097
				100	0.683644	0.80098	0.829776	0.874144	0.916517	0.921413	0.924873
				150	0.696616	0.806631	0.832251	0.881089	0.921569	0.926488	0.92995
			er0.5	10	0.608681	0.688854	0.690827	0.687776	0.679677	0.680297	0.672706
				20	0.636487	0.735225	0.752138	0.77779	0.792509	0.795177	0.796023
				30	0.63981	0.753015	0.775302	0.812963	0.846342	0.851966	0.855357
				50	0.645435	0.771664	0.795368	0.834835	0.884385	0.892103	0.895545
				100	0.648111	0.782043	0.80467	0.853615	0.905275	0.91276	0.916907
				150	0.661835	0.781969	0.811515	0.861013	0.913577	0.91946	0.923744
		sg3	er0	10	0.62782	0.689495	0.686963	0.679746	0.668136	0.664717	0.656877
				20	0.672411	0.712924	0.721707	0.736085	0.739569	0.738441	0.735696
				30	0.689753	0.723906	0.740132	0.762531	0.780092	0.78253	0.78309
				50	0.710541	0.732481	0.755456	0.780389	0.808323	0.81243	0.814866
				100	0.725057	0.740165	0.762011	0.792361	0.823909	0.828813	0.831533
				150	0.724161	0.74293	0.762987	0.795327	0.828703	0.833665	0.837063
			er0.1	10	0.610967	0.669793	0.668698	0.663113	0.652539	0.643755	0.642553
				20	0.651705	0.700371	0.711367	0.725725	0.734769	0.735813	0.73428
				30	0.663924	0.712485	0.731983	0.753947	0.776013	0.781185	0.782249
				50	0.679289	0.724491	0.742361	0.774937	0.805348	0.809444	0.812551
				100	0.690319	0.730091	0.752933	0.785125	0.821335	0.826159	0.829195
				150	0.696897	0.735048	0.752939	0.792031	0.827813	0.83187	0.835083
			er0.2	10	0.600807	0.658344	0.657177	0.655383	0.64864	0.639186	0.638819
				20	0.633221	0.68589	0.698697	0.715151	0.725169	0.726126	0.726216
				30	0.643886	0.699631	0.71925	0.742458	0.768303	0.77187	0.774055
				50	0.656919	0.710747	0.732339	0.766291	0.800058	0.804076	0.807825
				100	0.667616	0.718855	0.739795	0.779113	0.817926	0.823411	0.827161
				150	0.678198	0.72198	0.742461	0.783412	0.824384	0.829411	0.833142
			er0.3	10	0.583502	0.636417	0.638257	0.636559	0.626833	0.623795	0.616248
				20	0.607809	0.667329	0.681555	0.699527	0.7101	0.713429	0.714035
				30	0.619273	0.684237	0.700694	0.729306	0.757351	0.761699	0.763605
				50	0.632348	0.697591	0.716883	0.750185	0.788671	0.794067	0.797427
				100	0.643542	0.705373	0.726525	0.766193	0.811568	0.81728	0.821601
				150	0.656041	0.71062	0.728433	0.771925	0.819204	0.825139	0.829595
			er0.4	10	0.570507	0.616718	0.616705	0.619318	0.610276	0.610402	0.605793
				20	0.592622	0.65206	0.661599	0.682545	0.696025	0.698226	0.700151
				30	0.600241	0.665825	0.684319	0.709759	0.739369	0.742569	0.746723
				50	0.61053	0.679257	0.699288	0.731553	0.775231	0.781348	0.785347
				100	0.622367	0.690039	0.70945	0.745628	0.803587	0.810905	0.81582
				150	0.628508	0.694079	0.712935	0.750695	0.811449	0.818582	0.823921
			er0.5	10	0.559777	0.602034	0.605295	0.601337	0.596681	0.59308	0.588785
				20	0.573694	0.628931	0.641194	0.657257	0.671885	0.675198	0.674963
				30	0.578064	0.645384	0.661425	0.680669	0.711337	0.717423	0.721401
				50	0.591445	0.662565	0.677365	0.707187	0.755808	0.763197	0.768001
				100	0.604905	0.67346	0.690353	0.724011	0.787313	0.796187	0.802691
				150	0.614911	0.674861	0.695196	0.729674	0.798152	0.808057	0.815767
	ACDM	sg1	er0	10	0.842918	0.965146	0.964219	0.962547	0.959287	0.955552	0.954897
				20	0.946341	0.971701	0.971001	0.968627	0.96374	0.959415	0.952311
				30	0.967821	0.976432	0.975161	0.973081	0.968128	0.965649	0.96309
				50	0.977128	0.980259	0.980037	0.979199	0.977204	0.97523	0.975081
				100	0.981179	0.982981	0.983348	0.984061	0.983334	0.984158	0.984708
				150	0.982988	0.98389	0.984557	0.985575	0.985382	0.986581	0.987943
			er0.1	10	0.794467	0.937224	0.934275	0.925339	0.904044	0.894379	0.888611
				20	0.882023	0.962259	0.958222	0.948133	0.936913	0.934173	0.926036
				30	0.90076	0.969789	0.967271	0.963301	0.961969	0.959929	0.957625
				50	0.904507	0.975125	0.97405	0.973659	0.978782	0.980303	0.981547
				100	0.896369	0.977565	0.976072	0.977972	0.985645	0.987161	0.988881
				150	0.890655	0.978723	0.977952	0.980715	0.986659	0.988609	0.990301
			er0.2	10	0.760588	0.920098	0.905305	0.892411	0.869477	0.859613	0.848935
				20	0.819525	0.939201	0.931904	0.933201	0.930813	0.925761	0.916697
				30	0.829944	0.952087	0.949975	0.958271	0.967052	0.967107	0.964606
				50	0.836881	0.954281	0.956489	0.968013	0.979987	0.981411	0.982353
				100	0.827893	0.961385	0.962245	0.976243	0.986073	0.987803	0.989316
				150	0.826843	0.96295	0.963213	0.977117	0.98685	0.988991	0.990387
			er0.3	10	0.719147	0.880668	0.870509	0.855793	0.833298	0.82652	0.812425
				20	0.773201	0.913516	0.912839	0.925148	0.927476	0.914353	0.916127
				30	0.78579	0.922191	0.931151	0.950792	0.963727	0.964017	0.961835
				50	0.784326	0.928448	0.940747	0.964427	0.980027	0.981729	0.982731
				100	0.777487	0.929274	0.943207	0.971987	0.985213	0.987101	0.988653
				150	0.780629	0.932125	0.948598	0.972465	0.986533	0.988401	0.989695
			er0.4	10	0.673507	0.825399	0.813796	0.812531	0.788697	0.785837	0.767776
				20	0.724694	0.876529	0.888146	0.908483	0.916631	0.911918	0.910429
				30	0.738058	0.888874	0.911975	0.938957	0.959768	0.960414	0.961079
				50	0.737224	0.900883	0.920426	0.954361	0.976467	0.979505	0.981268
				100	0.731197	0.905915	0.922844	0.961856	0.983288	0.986085	0.987445
				150	0.740789	0.905778	0.927644	0.963337	0.984449	0.987367	0.98877
			er0.5	10	0.653644	0.794614	0.791913	0.788884	0.765288	0.759659	0.752849
				20	0.688427	0.83679	0.858696	0.880799	0.899077	0.900425	0.897598
				30	0.688548	0.854796	0.877527	0.913271	0.946366	0.948766	0.949582
				50	0.692669	0.869673	0.894983	0.935397	0.970318	0.975311	0.976932
				100	0.690855	0.877934	0.900679	0.94452	0.978153	0.982875	0.984843
				150	0.702308	0.877121	0.904243	0.947817	0.981109	0.984543	0.987187
		sg2	er0	10	0.738486	0.834793	0.828119	0.819058	0.801466	0.793215	0.788542
				20	0.817348	0.864217	0.860162	0.857109	0.859058	0.853019	0.845597
				30	0.845657	0.874901	0.874189	0.880605	0.89365	0.891619	0.889719
				50	0.869581	0.882011	0.882613	0.898854	0.915919	0.919653	0.9211
				100	0.886825	0.883623	0.886415	0.90778	0.927039	0.93268	0.935983
				150	0.890251	0.883405	0.889221	0.910687	0.930073	0.934443	0.938036
			er0.1	10	0.709296	0.815063	0.803084	0.794436	0.775308	0.771755	0.758747
				20	0.776923	0.847353	0.846257	0.853583	0.856791	0.852823	0.843763
				30	0.796367	0.855199	0.862837	0.881428	0.895542	0.895014	0.894247
				50	0.810498	0.858912	0.87283	0.898358	0.917625	0.921376	0.922702
				100	0.810677	0.862509	0.876603	0.906027	0.928515	0.933021	0.935607
				150	0.810096	0.862833	0.881312	0.909177	0.931201	0.935027	0.937921
			er0.2	10	0.691071	0.798862	0.789478	0.779263	0.764749	0.754632	0.74848
				20	0.739495	0.817923	0.826666	0.845781	0.850811	0.849853	0.844442
				30	0.748934	0.83329	0.847433	0.874559	0.892701	0.894407	0.89437
				50	0.756166	0.839214	0.8613	0.891077	0.916195	0.920368	0.922988
				100	0.757919	0.840838	0.867307	0.901218	0.928294	0.932032	0.934482
				150	0.763819	0.845419	0.869081	0.904073	0.930766	0.934635	0.937285
			er0.3	10	0.657875	0.765275	0.757047	0.752771	0.738508	0.730205	0.716199
				20	0.699657	0.801342	0.811424	0.835882	0.846185	0.843301	0.843682
				30	0.71114	0.811638	0.832083	0.862376	0.886735	0.888677	0.889507
				50	0.718696	0.820582	0.844901	0.884557	0.912217	0.915641	0.918035
				100	0.722129	0.825699	0.851765	0.88953	0.925151	0.928345	0.931801
				150	0.727486	0.826659	0.85301	0.89597	0.928905	0.932709	0.935209
			er0.4	10	0.624343	0.717945	0.711415	0.708652	0.694413	0.682529	0.674663
				20	0.656553	0.769325	0.788425	0.809215	0.826355	0.82552	0.826761
				30	0.672015	0.788333	0.809439	0.8451	0.87452	0.879148	0.878719
				50	0.680601	0.80019	0.823617	0.866827	0.904741	0.909431	0.911397
				100	0.688141	0.810171	0.832895	0.878045	0.921281	0.925395	0.928752
				150	0.702099	0.808239	0.834651	0.881997	0.925249	0.930146	0.933099
			er0.5	10	0.611795	0.701759	0.695602	0.696945	0.683671	0.677281	0.670878
				20	0.630655	0.736995	0.751675	0.775621	0.79425	0.796899	0.799261
				30	0.639727	0.757763	0.772898	0.803417	0.848302	0.850346	0.852747
				50	0.646689	0.774463	0.79477	0.839742	0.888907	0.894475	0.898055
				100	0.65602	0.783308	0.805324	0.850467	0.910582	0.916793	0.921249
				150	0.671388	0.785277	0.810723	0.860361	0.916497	0.923223	0.92725
		sg3	er0	10	0.627805	0.690299	0.683211	0.680134	0.669376	0.662105	0.657131
				20	0.677352	0.715419	0.725787	0.741201	0.749849	0.745361	0.744666
				30	0.701181	0.730257	0.749016	0.773131	0.793763	0.795465	0.79749
				50	0.72344	0.743003	0.76015	0.791054	0.817634	0.821914	0.823651
				100	0.734633	0.746497	0.769387	0.800757	0.832237	0.835915	0.838367
				150	0.735595	0.747193	0.77191	0.804206	0.836297	0.839731	0.842746
			er0.1	10	0.613766	0.672885	0.671003	0.663749	0.657449	0.653411	0.647789
				20	0.65468	0.703449	0.715641	0.731096	0.740351	0.738202	0.738371
				30	0.673457	0.71819	0.736183	0.764709	0.788007	0.788443	0.792167
				50	0.69029	0.729183	0.750012	0.782679	0.813311	0.816933	0.819285
				100	0.698952	0.738109	0.758488	0.794709	0.829417	0.833264	0.836157
				150	0.707095	0.738891	0.762732	0.797769	0.834261	0.838511	0.841405
			er0.2	10	0.60166	0.662013	0.658896	0.655971	0.644468	0.642689	0.629734
				20	0.634726	0.685757	0.702858	0.718553	0.730002	0.730311	0.731389
				30	0.649063	0.706729	0.721469	0.75091	0.777649	0.780409	0.782745
				50	0.664768	0.716621	0.738861	0.772569	0.807825	0.810637	0.812868
				100	0.672705	0.725879	0.746898	0.785476	0.825219	0.829417	0.832525
				150	0.680961	0.730027	0.748333	0.790035	0.831002	0.835535	0.838906
			er0.3	10	0.587182	0.641177	0.640796	0.642532	0.632527	0.624828	0.617909
				20	0.61806	0.674593	0.688598	0.704311	0.71851	0.717749	0.718749
				30	0.633555	0.694349	0.708779	0.739058	0.768873	0.772107	0.774114
				50	0.641919	0.704049	0.724418	0.760486	0.800125	0.804053	0.807099
				100	0.647177	0.715446	0.733789	0.773162	0.819272	0.825031	0.828975
				150	0.659735	0.716738	0.735226	0.776287	0.826781	0.831789	0.835573
			er0.4	10	0.56906	0.622625	0.623163	0.623703	0.615502	0.611243	0.606142
				20	0.588419	0.652857	0.668177	0.681261	0.694907	0.696547	0.698236
				30	0.601881	0.672319	0.687028	0.714021	0.743643	0.748451	0.750369
				50	0.615791	0.687301	0.700957	0.736093	0.78092	0.787821	0.791937
				100	0.625389	0.697883	0.711096	0.751913	0.80877	0.815267	0.82032
				150	0.635107	0.69759	0.717395	0.757794	0.817893	0.824927	0.829885
			er0.5	10	0.563501	0.607006	0.608393	0.609053	0.599579	0.595647	0.595243
				20	0.580432	0.63159	0.64226	0.658775	0.674056	0.67674	0.67802
				30	0.587907	0.648797	0.660494	0.685585	0.717762	0.722755	0.725193
				50	0.601811	0.665871	0.681143	0.714867	0.763054	0.770544	0.775422
				100	0.603042	0.674985	0.690745	0.726736	0.792843	0.801669	0.808542
				150	0.615577	0.680567	0.695232	0.733099	0.804205	0.816381	0.821262
SVM	DINA	sg1	er0	10	0.961924	0.963775	0.980986	0.981708	0.970535	0.967681	0.962698
				20	0.972743	0.967129	0.984632	0.984577	0.971513	0.967719	0.963548
				30	0.971661	0.967961	0.985644	0.985659	0.974099	0.969141	0.966947
				50	0.972535	0.968907	0.986483	0.986644	0.976383	0.972313	0.971325
				100	0.975887	0.969793	0.987061	0.987154	0.979736	0.976031	0.975737
				150	0.976428	0.969246	0.987305	0.987369	0.981176	0.977823	0.977214
			er0.1	10	0.931965	0.948311	0.972711	0.974416	0.96447	0.959292	0.949391
				20	0.962721	0.957665	0.980755	0.982731	0.974634	0.970533	0.966078
				30	0.967011	0.959929	0.983325	0.984735	0.978615	0.975171	0.974005
				50	0.96599	0.96305	0.984827	0.986316	0.982019	0.980516	0.980117
				100	0.965694	0.964156	0.985962	0.987212	0.985548	0.984095	0.985317
				150	0.964589	0.966063	0.986025	0.987575	0.986499	0.985094	0.986802
			er0.2	10	0.899239	0.92829	0.960017	0.964658	0.953281	0.947959	0.938683
				20	0.952057	0.93618	0.974799	0.979404	0.972601	0.970229	0.966415
				30	0.957439	0.940417	0.977753	0.982913	0.979121	0.977403	0.975265
				50	0.961058	0.944844	0.980406	0.985125	0.983217	0.982727	0.983382
				100	0.959667	0.949173	0.982871	0.986157	0.985671	0.984375	0.986539
				150	0.957641	0.950751	0.983699	0.986708	0.986395	0.984994	0.98741
			er0.3	10	0.857501	0.886982	0.942111	0.947166	0.938971	0.931701	0.920925
				20	0.929882	0.895313	0.961965	0.971632	0.964547	0.962855	0.959242
				30	0.939415	0.905799	0.96999	0.977389	0.974971	0.974118	0.972155
				50	0.953917	0.909195	0.974989	0.982443	0.980099	0.979903	0.981304
				100	0.955207	0.913687	0.977599	0.984677	0.983173	0.982524	0.985349
				150	0.955431	0.915705	0.979017	0.985623	0.98483	0.983497	0.986563
			er0.4	10	0.806397	0.841652	0.898143	0.90791	0.902252	0.895805	0.88307
				20	0.8851	0.847798	0.939037	0.953831	0.952585	0.949686	0.947914
				30	0.920155	0.854148	0.950716	0.969465	0.968052	0.967585	0.967458
				50	0.943941	0.856384	0.961373	0.977129	0.97635	0.976301	0.977523
				100	0.953776	0.858927	0.968209	0.982989	0.981576	0.980671	0.983658
				150	0.953388	0.856623	0.970874	0.983841	0.983257	0.98159	0.985044
			er0.5	10	0.766405	0.823135	0.879845	0.884758	0.878562	0.867932	0.859117
				20	0.843854	0.795215	0.903057	0.934584	0.931112	0.92582	0.917733
				30	0.884301	0.781321	0.914639	0.954127	0.955375	0.953669	0.952438
				50	0.918127	0.776117	0.927793	0.968243	0.970608	0.970694	0.972644
				100	0.945204	0.770953	0.94166	0.978621	0.979061	0.978995	0.980818
				150	0.948923	0.765103	0.948339	0.981253	0.980787	0.979733	0.982353
		sg2	er0	10	0.864271	0.872791	0.894669	0.887549	0.867991	0.856683	0.83904
				20	0.884656	0.883985	0.912729	0.905339	0.889799	0.885999	0.877893
				30	0.892669	0.887974	0.918448	0.913913	0.901468	0.898201	0.896511
				50	0.903857	0.889969	0.924145	0.921516	0.909771	0.909517	0.91039
				100	0.914795	0.896072	0.927921	0.927236	0.91953	0.919485	0.921261
				150	0.922035	0.895481	0.928641	0.927864	0.922671	0.922901	0.924987
			er0.1	10	0.828326	0.852309	0.881908	0.873968	0.854407	0.842133	0.823276
				20	0.871661	0.858703	0.904086	0.899113	0.887594	0.882409	0.874316
				30	0.881728	0.860714	0.913431	0.911283	0.899857	0.897951	0.894515
				50	0.894301	0.858774	0.919509	0.918854	0.910403	0.909299	0.910261
				100	0.902784	0.861098	0.9249	0.925532	0.92092	0.920513	0.923285
				150	0.911895	0.865354	0.926404	0.927783	0.923754	0.924359	0.926391
			er0.2	10	0.803553	0.829802	0.865167	0.862269	0.846151	0.832536	0.813155
				20	0.849055	0.824717	0.891833	0.890212	0.879275	0.874415	0.86519
				30	0.870871	0.816808	0.904717	0.90653	0.89848	0.89772	0.895826
				50	0.882612	0.817874	0.912466	0.915937	0.912394	0.912103	0.912808
				100	0.894552	0.819075	0.920318	0.923957	0.921121	0.921693	0.923215
				150	0.898365	0.819825	0.922373	0.926461	0.924081	0.924314	0.92593
			er0.3	10	0.756036	0.789358	0.838607	0.838179	0.817445	0.805897	0.789547
				20	0.825672	0.776741	0.874602	0.879392	0.867042	0.863705	0.855414
				30	0.851655	0.775007	0.889028	0.896921	0.891676	0.889279	0.887165
				50	0.869687	0.767217	0.897847	0.911817	0.908923	0.906844	0.90699
				100	0.881493	0.757953	0.907557	0.920292	0.919528	0.920304	0.921129
				150	0.884005	0.753959	0.913089	0.924431	0.92277	0.923347	0.924228
			er0.4	10	0.730707	0.753087	0.805505	0.799855	0.785974	0.770118	0.759742
				20	0.789583	0.729736	0.842259	0.858827	0.850417	0.846414	0.839687
				30	0.818113	0.724123	0.856109	0.882538	0.875965	0.874421	0.871833
				50	0.843272	0.711969	0.868303	0.901425	0.898791	0.896399	0.897333
				100	0.868837	0.696639	0.880079	0.917541	0.915173	0.915021	0.915619
				150	0.868033	0.692036	0.88639	0.921083	0.920423	0.920443	0.921325
			er0.5	10	0.687669	0.728228	0.778217	0.775079	0.756585	0.745944	0.731771
				20	0.74692	0.68922	0.798298	0.828036	0.817443	0.812496	0.807745
				30	0.784791	0.671157	0.809037	0.861591	0.853477	0.853131	0.851792
				50	0.824715	0.660784	0.810979	0.885839	0.885227	0.883845	0.881568
				100	0.851145	0.650292	0.821264	0.90756	0.90858	0.906721	0.907633
				150	0.857247	0.647401	0.827685	0.915781	0.917073	0.915516	0.916779
		sg3	er0	10	0.711169	0.722957	0.753891	0.745049	0.725356	0.718601	0.705237
				20	0.76114	0.720901	0.786706	0.78299	0.771269	0.767751	0.765079
				30	0.779484	0.716203	0.799505	0.800591	0.792356	0.791326	0.790866
				50	0.800391	0.708569	0.812009	0.815644	0.808029	0.806885	0.808039
				100	0.815099	0.699248	0.823437	0.825924	0.820241	0.818985	0.821941
				150	0.822663	0.70102	0.826985	0.829855	0.824699	0.824436	0.826001
			er0.1	10	0.687239	0.701448	0.739077	0.733957	0.720801	0.712336	0.701175
				20	0.743182	0.691839	0.775864	0.775165	0.764701	0.761505	0.756369
				30	0.76902	0.685746	0.788613	0.794218	0.787711	0.785887	0.785041
				50	0.78941	0.673135	0.800671	0.811105	0.803319	0.803187	0.803548
				100	0.805728	0.662381	0.814307	0.823627	0.817171	0.816587	0.81906
				150	0.815059	0.661752	0.816342	0.828096	0.822935	0.822541	0.823972
			er0.2	10	0.667127	0.685768	0.722836	0.717686	0.705165	0.697101	0.683777
				20	0.722402	0.666198	0.752369	0.757038	0.745917	0.742183	0.738614
				30	0.752455	0.655036	0.769785	0.784322	0.774179	0.774112	0.771667
				50	0.778325	0.643881	0.782204	0.804323	0.796073	0.795135	0.797173
				100	0.796581	0.634869	0.790777	0.819557	0.813601	0.812424	0.814117
				150	0.803858	0.633709	0.794894	0.826415	0.820858	0.820562	0.821533
			er0.3	10	0.637085	0.661723	0.703417	0.698061	0.684143	0.676407	0.666247
				20	0.699696	0.639683	0.731476	0.746287	0.735023	0.729538	0.727405
				30	0.72648	0.630217	0.742796	0.77036	0.760783	0.758247	0.75758
				50	0.756513	0.621387	0.747094	0.795447	0.788105	0.786685	0.787161
				100	0.782889	0.615089	0.752113	0.813557	0.809977	0.807714	0.80877
				150	0.790645	0.612342	0.755838	0.821823	0.818675	0.814849	0.81547
			er0.4	10	0.626099	0.635909	0.679011	0.674686	0.663619	0.655651	0.643976
				20	0.674663	0.624331	0.707407	0.730893	0.721323	0.718394	0.715323
				30	0.703402	0.607975	0.711514	0.750971	0.741853	0.741095	0.741032
				50	0.738569	0.607118	0.713679	0.77992	0.776856	0.775406	0.775071
				100	0.767758	0.602144	0.702074	0.805782	0.801161	0.798785	0.797747
				150	0.778591	0.604912	0.706156	0.812631	0.810569	0.808831	0.808038
			er0.5	10	0.606093	0.627039	0.662369	0.661179	0.650093	0.645209	0.634187
				20	0.648857	0.598574	0.679252	0.705089	0.700231	0.69782	0.695133
				30	0.681495	0.587486	0.676496	0.73152	0.725493	0.724282	0.723697
				50	0.718777	0.591408	0.673993	0.759701	0.759233	0.755543	0.754101
				100	0.747159	0.595935	0.660286	0.784939	0.788337	0.784737	0.782918
				150	0.763727	0.598839	0.653814	0.800923	0.80487	0.800519	0.799358
	DINO	sg1	er0	10	0.95869	0.965301	0.979277	0.979821	0.969233	0.966825	0.962759
				20	0.973567	0.968931	0.98511	0.984843	0.972323	0.968869	0.965702
				30	0.974193	0.970971	0.985597	0.985727	0.973755	0.969985	0.967439
				50	0.973207	0.97119	0.986554	0.986407	0.976496	0.972276	0.970146
				100	0.974947	0.97135	0.98725	0.987136	0.979876	0.975821	0.9745
				150	0.976759	0.971725	0.98761	0.987354	0.981145	0.977471	0.977639
			er0.1	10	0.93108	0.956649	0.971811	0.972776	0.963337	0.958537	0.951515
				20	0.961433	0.962758	0.980847	0.982918	0.975006	0.971239	0.966011
				30	0.967392	0.965855	0.983165	0.984294	0.978238	0.974812	0.972489
				50	0.967501	0.967485	0.984649	0.986164	0.982373	0.98095	0.980635
				100	0.964169	0.968647	0.986019	0.986907	0.98558	0.983747	0.985187
				150	0.963787	0.97007	0.986592	0.987395	0.986364	0.985321	0.986601
			er0.2	10	0.902426	0.950956	0.965645	0.967089	0.957349	0.95195	0.941592
				20	0.948855	0.956447	0.975351	0.979225	0.972921	0.969257	0.963292
				30	0.961605	0.960976	0.979747	0.983047	0.978174	0.976121	0.974725
				50	0.963807	0.96397	0.982524	0.985291	0.982703	0.981321	0.981992
				100	0.959955	0.966886	0.983837	0.986657	0.985842	0.985432	0.986846
				150	0.956395	0.966077	0.984333	0.986918	0.986663	0.985959	0.987695
			er0.3	10	0.846361	0.914833	0.946643	0.948172	0.94008	0.934244	0.924028
				20	0.928774	0.935315	0.967531	0.972607	0.967865	0.965469	0.959643
				30	0.947849	0.938173	0.974327	0.978737	0.975383	0.973909	0.973383
				50	0.954562	0.947687	0.977781	0.982735	0.980637	0.980291	0.981477
				100	0.95494	0.953763	0.97944	0.984663	0.983795	0.982765	0.985496
				150	0.953666	0.95605	0.979445	0.985279	0.984651	0.983828	0.986727
			er0.4	10	0.810932	0.866507	0.907976	0.911885	0.902721	0.896099	0.883189
				20	0.895855	0.890075	0.954541	0.964461	0.957019	0.95268	0.948179
				30	0.929201	0.903691	0.962975	0.974221	0.970731	0.968503	0.967892
				50	0.946025	0.908248	0.968675	0.980749	0.978269	0.977399	0.979581
				100	0.951933	0.918669	0.971776	0.982451	0.981327	0.981027	0.983901
				150	0.95336	0.921453	0.973647	0.983897	0.982789	0.982098	0.985379
			er0.5	10	0.752071	0.828439	0.867583	0.873432	0.861561	0.855842	0.844175
				20	0.837362	0.829925	0.920517	0.933528	0.926475	0.922546	0.920002
				30	0.879417	0.831405	0.936623	0.957213	0.956117	0.954319	0.953555
				50	0.933251	0.827222	0.95137	0.97303	0.972429	0.971579	0.972463
				100	0.946555	0.823657	0.95784	0.980317	0.978709	0.978141	0.980253
				150	0.950776	0.820163	0.965777	0.982741	0.981616	0.980448	0.982828
		sg2	er0	10	0.853376	0.886656	0.898489	0.887655	0.86649	0.860346	0.845813
				20	0.885233	0.899448	0.913347	0.907077	0.890097	0.885629	0.878528
				30	0.895133	0.904089	0.919793	0.915605	0.901399	0.898933	0.898329
				50	0.906186	0.906731	0.924419	0.921094	0.912006	0.910194	0.912116
				100	0.917336	0.912241	0.928215	0.927165	0.919543	0.920274	0.922475
				150	0.922661	0.912967	0.92943	0.928671	0.924023	0.924982	0.926435
			er0.1	10	0.822473	0.866857	0.882649	0.872737	0.85374	0.84571	0.830553
				20	0.867815	0.882505	0.906607	0.901143	0.888689	0.884907	0.876659
				30	0.884867	0.885362	0.914761	0.911615	0.901102	0.899567	0.8974
				50	0.894387	0.8915	0.921327	0.919215	0.9126	0.912276	0.913099
				100	0.907462	0.895293	0.925999	0.926364	0.921897	0.922507	0.924029
				150	0.913746	0.894138	0.927156	0.928004	0.925346	0.925689	0.927371
			er0.2	10	0.798087	0.851239	0.874055	0.867047	0.850726	0.841732	0.822946
				20	0.849497	0.851109	0.897119	0.893575	0.883139	0.877482	0.871762
				30	0.872289	0.858089	0.909384	0.907034	0.899296	0.897389	0.895637
				50	0.885103	0.859093	0.916917	0.91691	0.910199	0.909601	0.910843
				100	0.892851	0.860807	0.922478	0.923346	0.920794	0.920483	0.922498
				150	0.896399	0.857562	0.924147	0.926939	0.924415	0.925305	0.925945
			er0.3	10	0.744644	0.807164	0.846364	0.842492	0.824575	0.813505	0.792839
				20	0.82278	0.796993	0.879177	0.879723	0.865561	0.861627	0.855015
				30	0.850185	0.795458	0.894468	0.897284	0.891088	0.890357	0.888875
				50	0.868184	0.798859	0.906225	0.912855	0.908635	0.907459	0.908393
				100	0.879597	0.79863	0.914775	0.921524	0.918337	0.918729	0.920337
				150	0.880201	0.794282	0.918405	0.924088	0.922893	0.923377	0.924417
			er0.4	10	0.724443	0.764207	0.80569	0.801085	0.783724	0.772014	0.760199
				20	0.791915	0.769397	0.853783	0.865098	0.849435	0.84727	0.839621
				30	0.827089	0.761487	0.874987	0.885644	0.876945	0.872185	0.868808
				50	0.85301	0.742397	0.892235	0.905347	0.897965	0.896947	0.896694
				100	0.868365	0.722461	0.902853	0.918059	0.915161	0.914598	0.915171
				150	0.872837	0.721313	0.905571	0.922051	0.92084	0.920309	0.921129
			er0.5	10	0.679029	0.725753	0.763559	0.764021	0.742221	0.732977	0.723887
				20	0.751219	0.708044	0.814296	0.827052	0.816558	0.812488	0.807881
				30	0.784777	0.692613	0.826124	0.863523	0.855796	0.851511	0.849995
				50	0.823514	0.675925	0.847193	0.888402	0.882126	0.88152	0.880179
				100	0.849198	0.656211	0.860711	0.909705	0.907315	0.907685	0.907815
				150	0.859775	0.652621	0.86444	0.917347	0.915978	0.914833	0.915573
		sg3	er0	10	0.71935	0.736914	0.760905	0.751255	0.735465	0.72515	0.71349
				20	0.764997	0.739842	0.793181	0.786833	0.77348	0.769666	0.766719
				30	0.782912	0.734375	0.806936	0.802331	0.793071	0.791945	0.791233
				50	0.799367	0.726201	0.819696	0.816029	0.804978	0.804397	0.805807
				100	0.816353	0.723493	0.827427	0.826871	0.819987	0.818199	0.821009
				150	0.824414	0.725247	0.831653	0.83096	0.825639	0.826025	0.827269
			er0.1	10	0.695145	0.716344	0.74363	0.736013	0.719792	0.710769	0.699054
				20	0.748099	0.709848	0.784209	0.777265	0.765947	0.761924	0.759762
				30	0.768329	0.703937	0.798321	0.795837	0.787065	0.785386	0.7832
				50	0.788645	0.690193	0.810645	0.811819	0.803198	0.801977	0.803081
				100	0.805609	0.681497	0.821777	0.823844	0.816273	0.815319	0.816349
				150	0.814852	0.677107	0.825261	0.828857	0.823223	0.822833	0.825471
			er0.2	10	0.674279	0.702762	0.730138	0.724669	0.712697	0.700747	0.691265
				20	0.732517	0.682859	0.763102	0.764198	0.750033	0.747203	0.745628
				30	0.756874	0.665891	0.781913	0.787499	0.776586	0.774261	0.774621
				50	0.778506	0.653407	0.796083	0.807195	0.798185	0.79662	0.797786
				100	0.795209	0.64309	0.805182	0.821523	0.813025	0.812499	0.813499
				150	0.805592	0.642379	0.809613	0.826812	0.822467	0.820667	0.822502
			er0.3	10	0.638657	0.667451	0.704954	0.700075	0.683045	0.677509	0.665389
				20	0.70665	0.647745	0.740303	0.745017	0.732661	0.731748	0.727125
				30	0.730551	0.641329	0.758346	0.772416	0.760306	0.759453	0.757301
				50	0.756653	0.627657	0.769013	0.796215	0.786147	0.785783	0.785315
				100	0.783849	0.622425	0.77514	0.816479	0.808938	0.806905	0.808557
				150	0.792159	0.618407	0.776124	0.823641	0.817817	0.816701	0.818121
			er0.4	10	0.624956	0.642531	0.678981	0.672359	0.659221	0.649786	0.64516
				20	0.675518	0.620343	0.715477	0.723197	0.713121	0.709363	0.705705
				30	0.702341	0.613253	0.730114	0.754065	0.741993	0.737104	0.738034
				50	0.740324	0.606587	0.726407	0.785009	0.776872	0.775391	0.773308
				100	0.770585	0.603413	0.72585	0.811031	0.804333	0.802597	0.802624
				150	0.780835	0.604823	0.723441	0.818132	0.815581	0.811303	0.812558
			er0.5	10	0.602078	0.620027	0.656195	0.652715	0.643065	0.636537	0.630967
				20	0.651244	0.601915	0.687855	0.699571	0.69182	0.686015	0.685466
				30	0.676935	0.589252	0.688135	0.726752	0.722445	0.720599	0.717883
				50	0.71562	0.591001	0.679522	0.763776	0.756349	0.755369	0.753567
				100	0.748819	0.597488	0.672073	0.793827	0.791328	0.78828	0.785791
				150	0.762038	0.600497	0.668061	0.806949	0.803403	0.800128	0.797951
	ACDM	sg1	er0	10	0.97321	0.982294	0.981859	0.978281	0.969827	0.965475	0.958113
				20	0.980319	0.985372	0.98616	0.984482	0.97808	0.974433	0.96933
				30	0.981007	0.987149	0.987877	0.986606	0.980537	0.978039	0.97501
				50	0.981751	0.988011	0.988735	0.988103	0.983315	0.98113	0.979802
				100	0.984003	0.988617	0.989473	0.989082	0.985023	0.984393	0.983979
				150	0.985388	0.988786	0.989668	0.989213	0.986417	0.985055	0.985749
			er0.1	10	0.945873	0.975637	0.978003	0.973032	0.95812	0.949445	0.941001
				20	0.975244	0.982857	0.984489	0.982441	0.975771	0.973639	0.966081
				30	0.975647	0.984033	0.986865	0.985647	0.981502	0.980563	0.978345
				50	0.975929	0.985595	0.988178	0.987882	0.985707	0.985247	0.984931
				100	0.976989	0.986719	0.989131	0.988997	0.987247	0.987327	0.987414
				150	0.977447	0.987044	0.989445	0.989492	0.988073	0.98796	0.988519
			er0.2	10	0.924948	0.964165	0.973637	0.966561	0.954376	0.947842	0.933349
				20	0.966129	0.968898	0.981229	0.978641	0.972908	0.969239	0.964665
				30	0.97187	0.976474	0.985111	0.98385	0.981179	0.980388	0.978697
				50	0.970209	0.978934	0.987109	0.98662	0.984979	0.984619	0.983857
				100	0.968855	0.980353	0.988389	0.988615	0.987543	0.987654	0.987763
				150	0.969736	0.982324	0.988995	0.989126	0.988405	0.988536	0.988492
			er0.3	10	0.869242	0.936056	0.956887	0.950747	0.932083	0.92175	0.909671
				20	0.944761	0.941027	0.975369	0.973815	0.967271	0.963791	0.959123
				30	0.959118	0.948924	0.982506	0.982203	0.978393	0.977852	0.975973
				50	0.965801	0.950683	0.985543	0.985939	0.984153	0.983969	0.983799
				100	0.964899	0.955599	0.987733	0.987779	0.98702	0.987197	0.987184
				150	0.963137	0.957783	0.988238	0.988681	0.987927	0.987766	0.987894
			er0.4	10	0.828536	0.879758	0.916562	0.907269	0.886505	0.874417	0.859316
				20	0.898559	0.895624	0.963379	0.965166	0.958396	0.956631	0.952587
				30	0.937744	0.908364	0.975933	0.977173	0.973037	0.972676	0.971083
				50	0.957193	0.89943	0.981913	0.983498	0.981552	0.980783	0.980956
				100	0.959345	0.911574	0.985415	0.987017	0.985798	0.986196	0.986106
				150	0.957708	0.912079	0.987251	0.987939	0.987389	0.987323	0.987217
			er0.5	10	0.777553	0.852045	0.895734	0.890711	0.866845	0.857675	0.845269
				20	0.857781	0.838883	0.933053	0.937169	0.927173	0.922425	0.919389
				30	0.897829	0.828932	0.948161	0.965869	0.96027	0.959902	0.959405
				50	0.944401	0.818913	0.964937	0.979935	0.978331	0.977791	0.978089
				100	0.949194	0.816505	0.974621	0.985319	0.984129	0.983989	0.983969
				150	0.954315	0.812573	0.976577	0.98698	0.985783	0.986045	0.986033
		sg2	er0	10	0.867656	0.896711	0.899251	0.888817	0.86625	0.856643	0.841693
				20	0.899007	0.914909	0.921451	0.915693	0.900332	0.896426	0.89232
				30	0.909663	0.92017	0.928101	0.923123	0.911958	0.910757	0.911255
				50	0.918868	0.924609	0.933283	0.930482	0.921338	0.92207	0.92264
				100	0.927055	0.924911	0.937333	0.935401	0.93088	0.931351	0.932739
				150	0.931178	0.92479	0.938127	0.936643	0.932813	0.932451	0.934153
			er0.1	10	0.843065	0.8816	0.889797	0.879151	0.858667	0.848235	0.831033
				20	0.888181	0.896671	0.916689	0.911362	0.897389	0.894816	0.891413
				30	0.899149	0.904437	0.925449	0.920317	0.913615	0.912153	0.910152
				50	0.908724	0.906383	0.931257	0.928949	0.922125	0.921991	0.923578
				100	0.918797	0.903884	0.935771	0.934241	0.930904	0.931039	0.931533
				150	0.922414	0.902419	0.937122	0.935805	0.932607	0.932431	0.933825
			er0.2	10	0.820269	0.863859	0.881434	0.871573	0.850388	0.843317	0.829667
				20	0.869608	0.873605	0.909479	0.901007	0.886894	0.884191	0.879999
				30	0.886091	0.870157	0.918952	0.915258	0.906711	0.904909	0.90576
				50	0.899073	0.869539	0.928065	0.926252	0.919875	0.92062	0.920166
				100	0.908381	0.868835	0.933636	0.933651	0.930182	0.930421	0.931583
				150	0.911679	0.864267	0.935518	0.935784	0.932199	0.932811	0.933655
			er0.3	10	0.769598	0.820849	0.860324	0.849533	0.829705	0.821292	0.803282
				20	0.846004	0.821048	0.892895	0.892097	0.881263	0.877703	0.875849
				30	0.866998	0.814849	0.908667	0.908358	0.899962	0.899595	0.899901
				50	0.881335	0.812501	0.919781	0.921569	0.916313	0.916435	0.916931
				100	0.893123	0.806311	0.928861	0.930947	0.928355	0.927918	0.928145
				150	0.896965	0.804567	0.930933	0.934025	0.931557	0.931287	0.931591
			er0.4	10	0.714657	0.771674	0.81139	0.804516	0.784363	0.773305	0.759431
				20	0.799267	0.770495	0.867501	0.873199	0.8584	0.855003	0.853378
				30	0.841097	0.762166	0.886885	0.899077	0.887862	0.887248	0.886911
				50	0.862987	0.752765	0.904189	0.915385	0.908199	0.908114	0.908789
				100	0.87749	0.736567	0.915229	0.928727	0.923803	0.923146	0.923611
				150	0.879334	0.729246	0.915407	0.932308	0.928617	0.927093	0.928265
			er0.5	10	0.694332	0.752471	0.78621	0.780521	0.76016	0.750323	0.738866
				20	0.758563	0.713279	0.826036	0.839802	0.821883	0.820405	0.818444
				30	0.790326	0.700836	0.835761	0.873027	0.858533	0.855115	0.855296
				50	0.838282	0.691321	0.854713	0.902274	0.896446	0.894969	0.895707
				100	0.862987	0.679873	0.866567	0.921714	0.918013	0.917083	0.917075
				150	0.867108	0.679887	0.868693	0.927353	0.925169	0.923993	0.923772
		sg3	er0	10	0.724319	0.742043	0.762321	0.751421	0.736645	0.725909	0.713032
				20	0.771452	0.747351	0.798727	0.791003	0.777981	0.775554	0.772423
				30	0.791232	0.749335	0.815721	0.811103	0.798545	0.797628	0.799398
				50	0.810545	0.747768	0.829717	0.826337	0.816199	0.816059	0.817137
				100	0.827861	0.738564	0.838123	0.838419	0.832422	0.832837	0.834765
				150	0.835626	0.738941	0.841695	0.841737	0.837074	0.837186	0.838094
			er0.1	10	0.697351	0.725321	0.748389	0.736027	0.72386	0.715691	0.704239
				20	0.752913	0.725669	0.786095	0.781641	0.770379	0.767997	0.764766
				30	0.777792	0.717245	0.805674	0.804565	0.790614	0.790069	0.7928
				50	0.798504	0.709847	0.822934	0.821572	0.810383	0.809745	0.811811
				100	0.820551	0.696216	0.831813	0.836393	0.829716	0.829336	0.830823
				150	0.828209	0.69343	0.835437	0.840085	0.834634	0.835363	0.836136
			er0.2	10	0.681489	0.703714	0.73136	0.723372	0.708153	0.700995	0.687585
				20	0.733655	0.693391	0.769989	0.770139	0.758489	0.756597	0.754961
				30	0.765355	0.68243	0.791717	0.796479	0.785775	0.785345	0.785665
				50	0.788069	0.671758	0.809491	0.817717	0.80693	0.806005	0.807608
				100	0.809568	0.658884	0.817167	0.832789	0.825266	0.8243	0.825558
				150	0.817347	0.655712	0.820525	0.838376	0.833503	0.832575	0.833523
			er0.3	10	0.644257	0.680785	0.710129	0.704432	0.689347	0.683016	0.673559
				20	0.714141	0.658643	0.750909	0.753943	0.740111	0.737999	0.737537
				30	0.747623	0.653539	0.769299	0.786763	0.776739	0.775196	0.774157
				50	0.776529	0.643576	0.778345	0.812137	0.800327	0.79778	0.800008
				100	0.797523	0.634077	0.78903	0.829915	0.82424	0.822959	0.822481
				150	0.808815	0.626398	0.790903	0.834285	0.829763	0.829277	0.829748
			er0.4	10	0.629365	0.647455	0.681078	0.677747	0.664439	0.657785	0.652702
				20	0.674628	0.635459	0.717386	0.729765	0.718514	0.715215	0.713477
				30	0.715811	0.622123	0.734455	0.763974	0.749593	0.746931	0.745163
				50	0.748848	0.621606	0.744012	0.794923	0.786343	0.784276	0.781915
				100	0.780109	0.613331	0.738109	0.82048	0.814029	0.812489	0.813381
				150	0.791423	0.612451	0.736758	0.829743	0.825489	0.82287	0.823165
			er0.5	10	0.604636	0.637893	0.66458	0.653102	0.641711	0.63593	0.62843
				20	0.655429	0.61318	0.689239	0.703449	0.695051	0.692043	0.691501
				30	0.680345	0.601303	0.694893	0.737322	0.72812	0.726322	0.725084
				50	0.727991	0.599579	0.69511	0.776894	0.76924	0.767139	0.767039
				100	0.761453	0.603367	0.681593	0.804223	0.80092	0.79764	0.795589
				150	0.773357	0.605891	0.67576	0.81714	0.816483	0.812103	0.808609
